# Supplementary material for: catena-Poly[[bis­(ethanol-κO)mangan­ese(II)]-μ-2,5-di­chloro-3,6-di­oxo­cyclo­hexa-1,4-diene-1,4-bis­(olato)-κ4 O 1,O 6:O 3,O 4]
Source: Acta Crystallogr Sect E Struct Rep Online. 2014 Feb 8;70(Pt 3):m90–1. doi: 10.1107/S1600536814002396 (PMC3998436; doi:10.1107/S1600536814002396)
Supplement: Supplementary file 1 [file e-70-00m90-sup1.cif]

##############################################################################
#                                                                            #
# This CIF contains the data in a paper accepted for publication in          #
# Acta Crystallographica Section E. It conforms to the requirements of       #
# Notes for Authors for Acta Crystallographica Section E, and has been       #
# peer reviewed under the auspices of the IUCr Commission on Journals.       #
#                                                                            #
# Full details of the Crystallographic Information File format               #
# are given in the paper "The Crystallographic Information File (CIF):       #
# a New Standard Archive File for Crystallography" by S. R. Hall, F. H.      #
# Allen and I. D. Brown [Acta Cryst. (1991), A47, 655-685].                  #
#                                                                            #
# The current version of the core CIF dictionary is obtainable from          #
# ftp://ftp.iucr.org/pub/cif_core.dic.                                       #
#                                                                            #
# Software is freely available for graphical display of the structure(s)     #
# in this CIF. For information consult the CIF software page                 #
# http://www.iucr.org/resources/cif/software.                                #
#                                                                            #
# This file may be used for bona fide research purposes within the           #
# scientific community so long as proper attribution is given to the journal # 
# article from which it was obtained.                                        #
#                                                                            #
##############################################################################
data_General
_audit_creation_method     'by CrystalStructure 4.0'
_journal_date_recd_electronic     2014-01-12
_journal_date_accepted     2014-02-02
_journal_name_full     'Acta Crystallographica, Section E'
_journal_year     2014
_journal_volume     70
_journal_issue      3
_journal_page_first     m90
_journal_page_last     m91
_journal_paper_category     QM
_journal_paper_doi     10.1107/S1600536814002396
_journal_coeditor_code     IS5335
_publ_contact_author_name     'S. Kawata'
_publ_contact_author_address
;
Department of Chemistry
Faculty of Science
Fukuoka University
Nanakuma
Jonan-ku
Fukuoka 814-0180
Japan
;
_publ_contact_author_email     'kawata@fukuoka-u.ac.jp'
_publ_contact_author_fax     '+82-92-865-6030'
_publ_contact_author_phone     '+81-92-871-6631 ex.6220'
_publ_section_title
;\
<i>catena</i>-Poly[[bis(ethanol-\k<i>O</i>)manganese(II)]-\m-2,5-dichloro-3,6-\
dioxocyclohexa-1,4-diene-1,4-bis(olato)-\k^4^<i>O</i>^1^,<i>O</i>^6^:\
<i>O</i>^3^,<i>O</i>^4^]
;
loop_
    _publ_author_name
    _publ_author_footnote
    _publ_author_address
    'Tanaka, Seiya' .
;
Department of Chemistry
Faculty of Science
Fukuoka University
Nanakuma
Jonan-ku
Fukuoka 814-0180
Japan
;
    'Himegi, Akiko' .
;
Department of Chemistry
Faculty of Science
Fukuoka University
Nanakuma
Jonan-ku
Fukuoka 814-0180
Japan
;
    'Ohishi, Tomomi' .
;
Department of Chemistry
Faculty of Science
Fukuoka University
Nanakuma
Jonan-ku
Fukuoka 814-0180
Japan
;
    'Fuyuhiro, Akira' .
;
Department of Chemistry
Graduate School of Science
Osaka University
Toyonaka
Osaka 560-0043
Japan
;
    'Kawata, Satoshi' .
;
Department of Chemistry
Faculty of Science
Fukuoka University
Nanakuma
Jonan-ku
Fukuoka 814-0180
Japan
;
_publ_section_synopsis     .
data_I
_database_code_depnum_ccdc_archive     'CCDC 984709'
_chemical_name_systematic
;\
<i>catena</i>-Poly[[bis(ethanol-\k<i>O</i>)manganese(II)]-\m-\
2,5-dichloro-3,6-dioxocyclohexa-1,4-diene-1,4-bis(olato)-\
\k^4^<i>O</i>^1^,<i>O</i>^6^:<i>O</i>^3^,<i>O</i>^4^]
;
_chemical_formula_moiety     'C10 H12 Cl2 Mn O6'
_chemical_formula_sum     'C10 H12 Cl2 Mn O6'
_chemical_formula_iupac     '[Mn (C6 Cl2 O4) (C2 H6 O)2]'
_chemical_formula_weight     354.05
_chemical_melting_point     ?
_symmetry_cell_setting     triclinic
_symmetry_space_group_name_H-M     'P -1'
_symmetry_space_group_name_Hall     '-P 1'
loop_
    _symmetry_equiv_pos_site_id
    _symmetry_equiv_pos_as_xyz
    1 '+X,+Y,+Z'
    2 '-X,-Y,-Z'
_cell_length_a     5.0784(5)
_cell_length_b     8.1255(8)
_cell_length_c     8.9003(9)
_cell_angle_alpha     102.718(4)
_cell_angle_beta     105.175(5)
_cell_angle_gamma     101.092(3)
_cell_volume     333.35(6)
_cell_formula_units_Z     1
_cell_measurement_reflns_used     3040
_cell_measurement_theta_min     3.08
_cell_measurement_theta_max     27.51
_cell_measurement_temperature     200
_cell_special_details     ?
_exptl_crystal_description     block
_exptl_crystal_colour     green
_exptl_crystal_size_max     0.500
_exptl_crystal_size_mid     0.250
_exptl_crystal_size_min     0.100
_exptl_crystal_density_diffrn     1.764
_exptl_crystal_density_meas     ?
_exptl_crystal_density_method     'not measured'
_exptl_crystal_F_000     179.00
_exptl_absorpt_coefficient_mu     1.407
_exptl_absorpt_correction_type     multi-scan
_exptl_absorpt_process_details     '(ABSCOR; Rigaku, 1995)'
_exptl_absorpt_correction_T_min     0.406
_exptl_absorpt_correction_T_max     0.869
_diffrn_ambient_temperature     200
_diffrn_radiation_type     'Mo K\a'
_diffrn_radiation_wavelength     0.71075
_diffrn_measurement_device_type     'Rigaku R-AXIS RAPID II'
_diffrn_measurement_method     \w
_diffrn_detector_area_resol_mean     10.000
_diffrn_reflns_number     3298
_diffrn_reflns_av_R_equivalents     0.0287
_diffrn_reflns_theta_max     27.50
_diffrn_reflns_theta_full     27.50
_diffrn_measured_fraction_theta_max     0.993
_diffrn_measured_fraction_theta_full     0.993
_diffrn_reflns_limit_h_min     -6
_diffrn_reflns_limit_h_max     6
_diffrn_reflns_limit_k_min     -10
_diffrn_reflns_limit_k_max     9
_diffrn_reflns_limit_l_min     -11
_diffrn_reflns_limit_l_max     11
_diffrn_standards_number     0
_diffrn_standards_interval_count     .
_diffrn_standards_decay_%     ?
_refine_special_details
;
Refinement was performed using all reflections. The weighted <i>R</i>-factor
(<i>wR</i>) and goodness of fit (<i>S</i>) are based on <i>F</i>^2^.
<i>R</i>-factor (gt) are based on <i>F</i>. The threshold expression of
<i>F</i>^2^ > 2.0 \s(<i>F</i>^2^) is used only for calculating <i>R</i>-factor
(gt).
;
_reflns_number_total     1534
_reflns_number_gt     1434
_reflns_threshold_expression     F^2^>2\s(F^2^)
_refine_ls_structure_factor_coef     Fsqd
_refine_ls_R_factor_gt     0.0323
_refine_ls_wR_factor_ref     0.0953
_refine_ls_goodness_of_fit_ref     1.168
_refine_ls_number_reflns     1534
_refine_ls_number_parameters     93
_refine_ls_number_restraints     0
_refine_ls_hydrogen_treatment     mixed
_refine_ls_weighting_scheme     calc
_refine_ls_weighting_details
            'w = 1/[\s^2^(Fo^2^)+(0.0605P)^2^+0.0437P] where P=(Fo^2^+2Fc^2^)/3'
_atom_sites_solution_hydrogens     geom
_atom_sites_solution_primary     direct
_atom_sites_solution_secondary     difmap
_refine_ls_shift/su_max     0.000
_refine_diff_density_max     0.700
_refine_diff_density_min     -0.320
_refine_ls_extinction_method     none
_refine_ls_extinction_coef     ?
loop_
    _atom_type_symbol
    _atom_type_description
    _atom_type_scat_dispersion_real
    _atom_type_scat_dispersion_imag
    _atom_type_scat_source
    'Mn' 'Mn' 0.3368 0.7283
;
International Tables for Crystallography
(1992, Vol. C, Tables 4.2.6.8 and 6.1.1.4)
;
    'Cl' 'Cl' 0.1484 0.1585
;
International Tables for Crystallography
(1992, Vol. C, Tables 4.2.6.8 and 6.1.1.4)
;
    'O' 'O' 0.0106 0.0060
;
International Tables for Crystallography
(1992, Vol. C, Tables 4.2.6.8 and 6.1.1.4)
;
    'C' 'C' 0.0033 0.0016
;
International Tables for Crystallography
(1992, Vol. C, Tables 4.2.6.8 and 6.1.1.4)
;
    'H' 'H' 0.0000 0.0000
;
International Tables for Crystallography
(1992, Vol. C, Table 6.1.1.4)
;
_computing_data_collection     'RAPID-AUTO (Rigaku, 2002)'
_computing_cell_refinement     'RAPID-AUTO (Rigaku, 2002)'
_computing_data_reduction     'RAPID-AUTO (Rigaku, 2002)'
_computing_structure_solution     'SIR92 (Altomare <i>et al.</i>, 1993)'
_computing_structure_refinement     'SHELXL97 (Sheldrick, 2008)'
_computing_molecular_graphics     'CrystalStructure (Rigaku, 2010)'
_computing_publication_material     'CrystalStructure (Rigaku, 2010)'
loop_
    _atom_site_type_symbol
    _atom_site_label
    _atom_site_fract_x
    _atom_site_fract_y
    _atom_site_fract_z
    _atom_site_U_iso_or_equiv
    _atom_site_adp_type
    _atom_site_calc_flag
    _atom_site_refinement_flags
    _atom_site_occupancy
    _atom_site_symmetry_multiplicity
    _atom_site_disorder_assembly
    _atom_site_disorder_group
    Mn Mn1 1.0000 1.0000 0.0000 0.01772(15) Uani d . 1.0 2 . .
    Cl Cl1 0.38362(8) 0.36866(5) -0.26023(5) 0.02047(16) Uani d . 1.0 2 . .
    O O1 1.2640(3) 0.84608(14) 0.10826(15) 0.0196(3) Uani d . 1.0 2 . .
    O O2 0.7400(3) 0.73489(15) -0.09699(15) 0.0197(3) Uani d . 1.0 2 . .
    O O3 0.8359(3) 1.03778(16) 0.20763(16) 0.0256(3) Uani d . 1.0 2 . .
    C C1 1.1523(3) 0.68293(19) 0.06530(18) 0.0154(3) Uani d . 1.0 2 . .
    C C2 0.8514(3) 0.6189(2) -0.05794(18) 0.0152(3) Uani d . 1.0 2 . .
    C C3 0.7193(4) 0.43901(19) -0.11994(19) 0.0162(3) Uani d . 1.0 2 . .
    C C4 0.8660(5) 1.2048(3) 0.3176(3) 0.0278(4) Uani d . 1.0 2 . .
    C C5 0.7319(5) 1.1860(4) 0.4470(3) 0.0426(6) Uani d . 1.0 2 . .
    H H1 0.691(7) 0.975(4) 0.187(4) 0.049(8) Uiso d . 1.0 2 . .
    H H4A 0.7772 1.2778 0.2552 0.0334 Uiso calc R 1.0 2 . .
    H H4B 1.0697 1.2656 0.3696 0.0334 Uiso calc R 1.0 2 . .
    H H5A 0.5295 1.1279 0.3960 0.0511 Uiso calc R 1.0 2 . .
    H H5B 0.7570 1.3021 0.5189 0.0511 Uiso calc R 1.0 2 . .
    H H5C 0.8219 1.1158 0.5104 0.0511 Uiso calc R 1.0 2 . .
loop_
    _atom_site_aniso_label
    _atom_site_aniso_U_11
    _atom_site_aniso_U_22
    _atom_site_aniso_U_33
    _atom_site_aniso_U_12
    _atom_site_aniso_U_13
    _atom_site_aniso_U_23
    Mn1 0.0186(3) 0.0085(2) 0.0267(3) 0.00490(15) 0.00650(16) 0.00590(15)
    Cl1 0.0161(3) 0.0159(3) 0.0247(3) 0.00325(16) 0.00050(17) 0.00448(17)
    O1 0.0177(6) 0.0086(5) 0.0296(7) 0.0025(5) 0.0034(5) 0.0055(5)
    O2 0.0183(6) 0.0107(6) 0.0296(7) 0.0049(5) 0.0041(5) 0.0078(5)
    O3 0.0236(7) 0.0177(6) 0.0340(7) 0.0020(6) 0.0125(6) 0.0037(5)
    C1 0.0157(8) 0.0110(7) 0.0204(8) 0.0039(6) 0.0071(6) 0.0043(6)
    C2 0.0149(7) 0.0128(7) 0.0204(8) 0.0051(6) 0.0069(6) 0.0065(6)
    C3 0.0148(7) 0.0109(7) 0.0215(8) 0.0035(6) 0.0033(6) 0.0049(6)
    C4 0.0275(10) 0.0221(9) 0.0308(10) 0.0060(7) 0.0092(8) 0.0022(7)
    C5 0.0331(11) 0.0515(14) 0.0345(12) 0.0023(10) 0.0145(9) -0.0018(10)
_geom_special_details     .
loop_
    _geom_bond_atom_site_label_1
    _geom_bond_atom_site_label_2
    _geom_bond_site_symmetry_1
    _geom_bond_site_symmetry_2
    _geom_bond_distance
    _geom_bond_publ_flag
    Mn1 O1 . . 2.1884(13) yes
    Mn1 O1 . 2_775 2.1884(13) no
    Mn1 O2 . . 2.1491(11) yes
    Mn1 O2 . 2_775 2.1491(11) no
    Mn1 O3 . . 2.2042(16) yes
    Mn1 O3 . 2_775 2.2042(16) no
    Cl1 C3 . . 1.7285(15) no
    O1 C1 . . 1.2646(18) no
    O2 C2 . . 1.255(3) no
    O3 C4 . . 1.442(3) no
    C1 C2 . . 1.5410(19) no
    C1 C3 . 2_765 1.392(3) no
    C2 C3 . . 1.402(2) no
    C4 C5 . . 1.504(4) no
    O3 H1 . . 0.76(3) no
    C4 H4A . . 0.990 no
    C4 H4B . . 0.990 no
    C5 H5A . . 0.980 no
    C5 H5B . . 0.980 no
    C5 H5C . . 0.980 no
loop_
    _geom_angle_atom_site_label_1
    _geom_angle_atom_site_label_2
    _geom_angle_atom_site_label_3
    _geom_angle_site_symmetry_1
    _geom_angle_site_symmetry_2
    _geom_angle_site_symmetry_3
    _geom_angle
    _geom_angle_publ_flag
    O1 Mn1 O1 . . 2_775 180.00(7) no
    O1 Mn1 O2 . . . 75.40(5) no
    O1 Mn1 O2 . . 2_775 104.60(5) no
    O1 Mn1 O3 . . . 89.94(6) no
    O1 Mn1 O3 . . 2_775 90.06(6) no
    O1 Mn1 O2 2_775 . . 104.60(5) no
    O1 Mn1 O2 2_775 . 2_775 75.40(5) no
    O1 Mn1 O3 2_775 . . 90.06(6) no
    O1 Mn1 O3 2_775 . 2_775 89.94(6) no
    O2 Mn1 O2 . . 2_775 180.00(8) no
    O2 Mn1 O3 . . . 90.47(5) no
    O2 Mn1 O3 . . 2_775 89.53(5) no
    O2 Mn1 O3 2_775 . . 89.53(5) no
    O2 Mn1 O3 2_775 . 2_775 90.47(5) no
    O3 Mn1 O3 . . 2_775 180.00(7) no
    Mn1 O1 C1 . . . 115.42(10) no
    Mn1 O2 C2 . . . 116.70(9) no
    Mn1 O3 C4 . . . 125.08(13) no
    O1 C1 C2 . . . 115.83(15) no
    O1 C1 C3 . . 2_765 125.09(13) no
    C2 C1 C3 . . 2_765 119.07(13) no
    O2 C2 C1 . . . 116.48(13) no
    O2 C2 C3 . . . 124.00(13) no
    C1 C2 C3 . . . 119.52(15) no
    Cl1 C3 C1 . . 2_765 119.54(10) no
    Cl1 C3 C2 . . . 119.10(13) no
    C1 C3 C2 2_765 . . 121.29(13) no
    O3 C4 C5 . . . 112.07(17) no
    Mn1 O3 H1 . . . 112(3) no
    C4 O3 H1 . . . 112(3) no
    O3 C4 H4A . . . 109.195 no
    O3 C4 H4B . . . 109.194 no
    C5 C4 H4A . . . 109.198 no
    C5 C4 H4B . . . 109.199 no
    H4A C4 H4B . . . 107.893 no
    C4 C5 H5A . . . 109.468 no
    C4 C5 H5B . . . 109.470 no
    C4 C5 H5C . . . 109.467 no
    H5A C5 H5B . . . 109.476 no
    H5A C5 H5C . . . 109.471 no
    H5B C5 H5C . . . 109.475 no
loop_
    _geom_torsion_atom_site_label_1
    _geom_torsion_atom_site_label_2
    _geom_torsion_atom_site_label_3
    _geom_torsion_atom_site_label_4
    _geom_torsion_site_symmetry_1
    _geom_torsion_site_symmetry_2
    _geom_torsion_site_symmetry_3
    _geom_torsion_site_symmetry_4
    _geom_torsion
    _geom_torsion_publ_flag
    O1 Mn1 O2 C2 . . . . -3.21(9) no
    O2 Mn1 O1 C1 . . . . 0.99(9) no
    O1 Mn1 O2 C2 . . 2_775 2_775 -176.79(9) no
    O2 Mn1 O1 C1 2_775 . . . -179.01(9) no
    O1 Mn1 O3 C4 . . . . 119.34(10) no
    O3 Mn1 O1 C1 . . . . 91.49(10) no
    O1 Mn1 O3 C4 . . 2_775 2_775 60.66(10) no
    O3 Mn1 O1 C1 2_775 . . . -88.51(10) no
    O1 Mn1 O2 C2 2_775 . . . 176.79(9) no
    O2 Mn1 O1 C1 . . 2_775 2_775 179.01(9) no
    O1 Mn1 O2 C2 2_775 . 2_775 2_775 3.21(9) no
    O2 Mn1 O1 C1 2_775 . 2_775 2_775 -0.99(9) no
    O1 Mn1 O3 C4 2_775 . . . -60.66(10) no
    O3 Mn1 O1 C1 . . 2_775 2_775 88.51(10) no
    O1 Mn1 O3 C4 2_775 . 2_775 2_775 -119.34(10) no
    O3 Mn1 O1 C1 2_775 . 2_775 2_775 -91.49(10) no
    O2 Mn1 O3 C4 . . . . -165.27(10) no
    O3 Mn1 O2 C2 . . . . -93.02(10) no
    O2 Mn1 O3 C4 . . 2_775 2_775 -14.73(10) no
    O3 Mn1 O2 C2 2_775 . . . 86.98(10) no
    O2 Mn1 O3 C4 2_775 . . . 14.73(10) no
    O3 Mn1 O2 C2 . . 2_775 2_775 -86.98(10) no
    O2 Mn1 O3 C4 2_775 . 2_775 2_775 165.27(10) no
    O3 Mn1 O2 C2 2_775 . 2_775 2_775 93.02(10) no
    Mn1 O1 C1 C2 . . . . 0.92(19) no
    Mn1 O1 C1 C3 . . . 2_765 -179.43(11) no
    Mn1 O2 C2 C1 . . . . 4.67(19) no
    Mn1 O2 C2 C3 . . . . -175.03(11) no
    Mn1 O3 C4 C5 . . . . -179.70(9) no
    O1 C1 C2 O2 . . . . -3.8(3) no
    O1 C1 C2 C3 . . . . 175.92(15) no
    O1 C1 C3 Cl1 . . 2_765 2_765 1.2(3) no
    O1 C1 C3 C2 . . 2_765 2_765 -175.82(16) no
    C2 C1 C3 Cl1 . . 2_765 2_765 -179.14(13) no
    C2 C1 C3 C2 . . 2_765 2_765 3.8(3) no
    C3 C1 C2 O2 2_765 . . . 176.54(15) no
    C3 C1 C2 C3 2_765 . . . -3.7(3) no
    O2 C2 C3 Cl1 . . . . 0.6(3) no
    O2 C2 C3 C1 . . . 2_765 -176.48(16) no
    C1 C2 C3 Cl1 . . . . -179.11(13) no
    C1 C2 C3 C1 . . . 2_765 3.8(3) no
loop_
    _geom_hbond_atom_site_label_D
    _geom_hbond_atom_site_label_H
    _geom_hbond_atom_site_label_A
    _geom_hbond_site_symmetry_D
    _geom_hbond_site_symmetry_H
    _geom_hbond_site_symmetry_A
    _geom_hbond_distance_DH
    _geom_hbond_distance_HA
    _geom_hbond_distance_DA
    _geom_hbond_angle_DHA
    _geom_hbond_publ_flag
    O3 H1 O1 . . 1_455 0.76(4) 2.07(3) 2.8200(17) 167(4) yes
_iucr_refine_instructions_details
;
TITL CellFormulaUnitsZ
CELL  0.71075 5.07836 8.12551 8.90027 102.718 105.175 101.092
ZERR  1 0.00043 0.00072 0.00085 0.003 0.005 0.002
LATT 1
SFAC MN CL O C H
UNIT 1 2 6 10 12
SHEL 6.790236 0.769625
L.S. 20
FMAP 2
PLAN -56
WPDB -2
HTAB
BOND $H
CONF
LIST 4
TEMP -73.0
ACTA
SIZE 0.200 0.200 0.200
WGHT    0.060500    0.043700
FVAR       2.21316
MN1   1    1.000000    1.000000    0.000000    10.50000    0.01856    0.00846 =
         0.02675    0.00590    0.00650    0.00490
CL1   2    0.383618    0.368657   -0.260230    11.00000    0.01610    0.01592 =
         0.02466    0.00448    0.00050    0.00325
O1    3    1.263977    0.846076    0.108263    11.00000    0.01773    0.00863 =
         0.02958    0.00552    0.00342    0.00248
O2    3    0.740037    0.734895   -0.096992    11.00000    0.01828    0.01067 =
         0.02963    0.00780    0.00410    0.00487
O3    3    0.835916    1.037778    0.207630    11.00000    0.02364    0.01766 =
         0.03403    0.00372    0.01250    0.00204
C1    4    1.152335    0.682931    0.065298    11.00000    0.01569    0.01101 =
         0.02042    0.00431    0.00707    0.00390
C2    4    0.851403    0.618925   -0.057942    11.00000    0.01485    0.01282 =
         0.02037    0.00653    0.00692    0.00513
C3    4    0.719261    0.439005   -0.119944    11.00000    0.01484    0.01094 =
         0.02149    0.00489    0.00331    0.00354
C4    4    0.866035    1.204824    0.317566    11.00000    0.02753    0.02212 =
         0.03085    0.00218    0.00925    0.00599
AFIX  23
H4A   5    0.777146    1.277820    0.255239    11.00000   -1.20000
H4B   5    1.069676    1.265641    0.369649    11.00000   -1.20000
AFIX   0
C5    4    0.731912    1.186015    0.447007    11.00000    0.03308    0.05147 =
         0.03451   -0.00180    0.01452    0.00227
AFIX 137
H5A   5    0.529470    1.127910    0.396042    11.00000   -1.20000
H5B   5    0.756948    1.302086    0.518865    11.00000   -1.20000
H5C   5    0.821941    1.115796    0.510441    11.00000   -1.20000
AFIX   0
H1    5    0.690785    0.975071    0.187265    11.00000    0.04875
HKLF 4
REM  CellFormulaUnitsZ
REM R1 =  0.0323 for   1434 Fo > 4sig(Fo)  and  0.0335 for all   1534 data
REM     93 parameters refined using      0 restraints
END
WGHT      0.0605      0.0437
REM Highest difference peak  0.698,  deepest hole -0.323,  1-sigma level  0.103
Q1    1   1.0246  1.0315  0.1056  11.00000  0.05    0.70
Q2    1   1.1501  0.9964  0.0285  11.00000  0.05    0.56
Q3    1   0.5644  0.4036 -0.1981  11.00000  0.05    0.56
Q4    1   0.8022  1.2083  0.3718  11.00000  0.05    0.51
Q5    1   0.3836  0.3372 -0.3571  11.00000  0.05    0.50
Q6    1   0.7852  0.3949 -0.1072  11.00000  0.05    0.48
Q7    1   0.4155  0.4011 -0.1629  11.00000  0.05    0.44
Q8    1   1.0088  1.3606 -0.0030  11.00000  0.05    0.42
Q9    1   0.7906  0.5161 -0.1056  11.00000  0.05    0.39
Q10   1   0.2498  0.4137 -0.2034  11.00000  0.05    0.33
Q11   1   1.4045  0.8581  0.1614  11.00000  0.05    0.32
Q12   1   1.1774  1.3243  0.0808  11.00000  0.05    0.30
Q13   1   0.6223  1.1835  0.4119  11.00000  0.05    0.29
Q14   1   1.4243  1.2946  0.1721  11.00000  0.05    0.27
Q15   1   1.0574  0.9611 -0.2038  11.00000  0.05    0.26
Q16   1   1.2931  1.2271  0.0764  11.00000  0.05    0.26
Q17   1   1.1594  0.8787 -0.2373  11.00000  0.05    0.26
Q18   1   1.2041  0.7621  0.1057  11.00000  0.05    0.25
Q19   1   1.2365  0.9768 -0.1269  11.00000  0.05    0.25
Q20   1   1.1279  1.1862  0.0722  11.00000  0.05    0.24
Q21   1   1.0494  1.2558  0.3062  11.00000  0.05    0.24
Q22   1   1.2156  0.8463  0.0766  11.00000  0.05    0.23
Q23   1   1.2868  1.3071  0.1917  11.00000  0.05    0.23
Q24   1   0.8148  1.2517  0.5471  11.00000  0.05    0.22
Q25   1   0.2444  0.3471 -0.3370  11.00000  0.05    0.21
Q26   1   0.9604  1.1634  0.3782  11.00000  0.05    0.19
Q27   1   0.2794  0.5235 -0.0999  11.00000  0.05    0.19
Q28   1   0.5011  0.2241 -0.4089  11.00000  0.05    0.19
Q29   1  -0.0026  0.5449 -0.3882  11.00000  0.05    0.19
Q30   1   0.2552  0.2570 -0.4844  11.00000  0.05    0.19
Q31   1   1.2417  1.2065 -0.0045  11.00000  0.05    0.18
Q32   1   1.0349  1.4838  0.4477  11.00000  0.05    0.18
Q33   1   0.6777  0.2431 -0.4599  11.00000  0.05    0.18
Q34   1   1.3753  1.0107 -0.1992  11.00000  0.05    0.18
Q35   1   1.1124  0.5407  0.1969  11.00000  0.05    0.18
Q36   1  -0.0535  0.3815 -0.2806  11.00000  0.05    0.17
Q37   1   0.3403  0.2616 -0.2837  11.00000  0.05    0.17
Q38   1   1.0872  0.8370 -0.1431  11.00000  0.05    0.17
Q39   1   0.7016  0.3476 -0.3459  11.00000  0.05    0.17
Q40   1   0.4670  0.1998 -0.4586  11.00000  0.05    0.17
Q41   1   0.6187  0.3046 -0.4765  11.00000  0.05    0.16
Q42   1   0.0452  0.3935 -0.3692  11.00000  0.05    0.16
Q43   1   0.6981  1.1284  0.4425  11.00000  0.05    0.16
Q44   1   0.7086  0.4756 -0.0394  11.00000  0.05    0.15
Q45   1   0.0933  0.1302 -0.3323  11.00000  0.05    0.15
Q46   1   0.1805  0.4153 -0.0881  11.00000  0.05    0.15
Q47   1   0.7934  0.4836 -0.3284  11.00000  0.05    0.14
Q48   1   1.0553  1.2755  0.1194  11.00000  0.05    0.14
Q49   1   1.4646  0.7713 -0.1159  11.00000  0.05    0.14
Q50   1   0.7474  0.2625 -0.3324  11.00000  0.05    0.14
Q51   1   0.1622  0.4727 -0.3949  11.00000  0.05    0.13
Q52   1   0.2449  0.1201 -0.4925  11.00000  0.05    0.13
Q53   1   1.2100  1.3059  0.3153  11.00000  0.05    0.13
Q54   1   0.3718  0.5562 -0.4101  11.00000  0.05    0.13
Q55   1   0.3637  0.4330 -0.0383  11.00000  0.05    0.12
Q56   1   0.4172  0.5224 -0.1672  11.00000  0.05    0.12
;
