# Supplementary material for: catena-Poly[[bis­(ethanol-κO)mangan­ese(II)]-μ-2,5-di­chloro-3,6-di­oxo­cyclo­hexa-1,4-diene-1,4-bis­(olato)-κ4 O 1,O 6:O 3,O 4]
Source: Acta Crystallogr Sect E Struct Rep Online. 2014 Feb 8;70(Pt 3):m90–1. doi: 10.1107/S1600536814002396 (PMC3998436; doi:10.1107/S1600536814002396)
Supplement: Supplementary file 2 [file e-70-00m90-Isup2.hkl]

# 
# h,k,l, Fc-squared, Fo-squared, sigma(Fo-squared) and status flag 
# 
data_I
_shelx_title ' CellFormulaUnitsZ' 
_shelx_refln_list_code          4 
_shelx_F_calc_maximum       86.86 
_exptl_crystal_F_000       179.00 
_reflns_d_resolution_high  0.7701 
 
loop_ 
 _symmetry_equiv_pos_as_xyz 
 'x, y, z' 
 '-x, -y, -z' 
 
_cell_length_a     5.0784 
_cell_length_b     8.1255 
_cell_length_c     8.9003 
_cell_angle_alpha 102.718 
_cell_angle_beta  105.175 
_cell_angle_gamma 101.092 
 
_shelx_F_squared_multiplier     1.000 
 
loop_ 
 _refln_index_h 
 _refln_index_k 
 _refln_index_l 
 _refln_F_squared_calc 
 _refln_F_squared_meas 
 _refln_F_squared_sigma 
 _refln_observed_status 
   1   0   0      426.13      432.06      7.59 o 
   2   0   0      526.47      599.52     16.91 o 
   3   0   0      135.67      110.89      5.72 o 
   4   0   0        0.60        0.83      0.16 o 
   5   0   0      126.91      130.72      2.97 o 
   6   0   0        5.85        5.00      1.17 o 
  -6   1   0      223.89      253.41     11.15 o 
  -5   1   0        0.48        0.32      0.17 o 
  -4   1   0      333.97      322.89      7.69 o 
  -3   1   0      253.80      243.10      6.12 o 
  -2   1   0      130.80      111.42      2.06 o 
  -1   1   0      816.91      792.05     23.46 o 
   1   1   0     2055.94     2222.34     66.31 o 
   2   1   0     1070.48     1125.28     22.74 o 
   3   1   0       63.63       69.35      3.31 o 
   4   1   0      382.35      331.25      6.19 o 
   5   1   0       22.64       20.57      1.75 o 
  -6   2   0        7.90        6.58      1.13 o 
  -5   2   0      188.03      190.78      3.63 o 
  -4   2   0      128.72      128.28      2.16 o 
  -3   2   0       10.30        9.75      0.41 o 
  -2   2   0     1761.13     1853.40     58.18 o 
  -1   2   0      515.93      514.38     14.72 o 
   0   2   0        3.21        3.32      0.25 o 
   1   2   0     3034.20     3353.28    119.23 o 
   2   2   0      134.07      131.39      5.51 o 
   3   2   0      314.76      289.67     13.29 o 
   4   2   0        5.62        5.15      0.84 o 
   5   2   0       10.62        9.65      1.43 o 
  -6   3   0      214.20      224.09      4.61 o 
  -5   3   0       83.87       78.49      1.63 o 
  -4   3   0      187.38      186.08      4.77 o 
  -3   3   0      860.54      872.31     24.73 o 
  -2   3   0      332.52      356.77     10.57 o 
  -1   3   0      129.83      102.90      7.19 o 
   0   3   0     1321.31     1447.95     42.16 o 
   1   3   0      254.55      293.02      9.90 o 
   2   3   0      617.25      639.04     11.19 o 
   3   3   0       51.47       36.98      6.16 o 
   4   3   0       14.16       12.73      1.27 o 
   5   3   0      498.29      534.87     22.36 o 
  -6   4   0       24.29       27.51      1.19 o 
  -5   4   0       48.17       49.94      1.30 o 
  -4   4   0     1009.87      996.50     22.74 o 
  -3   4   0       18.13       20.97      1.54 o 
  -2   4   0        7.53       12.84      0.80 o 
  -1   4   0     2051.44     2244.36    109.75 o 
   0   4   0        0.94        0.75      0.13 o 
   1   4   0      313.87      313.89      4.94 o 
   2   4   0      352.03      339.55      7.78 o 
   3   4   0       76.01       55.94     14.71 o 
   4   4   0      126.74      132.23      5.30 o 
  -6   5   0        0.60        0.55      0.39 o 
  -5   5   0      435.86      456.43      9.18 o 
  -4   5   0       38.23       42.49      3.67 o 
  -3   5   0       12.49       12.82      1.03 o 
  -2   5   0      363.62      368.95     11.38 o 
  -1   5   0       51.22       55.24      1.11 o 
   0   5   0      895.88     1021.59     21.64 o 
   1   5   0      173.70      168.54      2.67 o 
   2   5   0        8.53        7.57      0.92 o 
   3   5   0      503.05      517.74     19.34 o 
   4   5   0       12.95       15.14      1.71 o 
  -5   6   0       28.21       32.03      1.56 o 
  -4   6   0       11.62       13.82      1.10 o 
  -3   6   0      335.18      347.85     11.72 o 
  -2   6   0       16.65       16.39      1.13 o 
  -1   6   0      422.01      423.94      8.72 o 
   0   6   0      329.66      355.26      7.83 o 
   1   6   0        5.56        7.98      0.51 o 
   2   6   0      454.03      439.33     29.99 o 
   3   6   0        0.39        0.61      0.56 o 
   4   6   0        9.30        8.53      2.01 o 
  -5   7   0        4.63        4.33      0.79 o 
  -4   7   0      817.03      767.24     22.23 o 
  -3   7   0       89.83       85.05      3.56 o 
  -2   7   0        1.20        1.06      0.53 o 
  -1   7   0       30.65       27.85      1.26 o 
   0   7   0       34.25       32.21      1.88 o 
   1   7   0     1022.82      993.74     27.90 o 
   2   7   0        5.29        4.13      0.91 o 
   3   7   0       33.16       43.05      2.86 o 
  -5   8   0      188.35      185.60     10.97 o 
  -4   8   0        3.46        4.48      0.82 o 
  -3   8   0      207.55      209.16      7.99 o 
  -2   8   0      242.26      235.47      8.24 o 
  -1   8   0        7.17        6.43      0.77 o 
   0   8   0      250.62      270.24      6.06 o 
   1   8   0       13.08       13.71      0.75 o 
   2   8   0       32.88       33.46      2.25 o 
  -4   9   0       39.69       43.40      2.24 o 
  -3   9   0      178.92      185.57      7.66 o 
  -2   9   0       28.08       27.40      2.00 o 
  -1   9   0      363.86      341.91     30.52 o 
   0   9   0        0.32        0.54      0.31 o 
   1   9   0        2.33        1.06      0.42 o 
  -3  10   0        7.38        9.31      1.62 o 
  -2  10   0      212.93      226.29     10.60 o 
  -1  10   0        0.58        2.17      1.15 o 
   0 -10   1       72.83       72.69      2.53 o 
   1 -10   1        1.92        2.38      0.60 o 
   2 -10   1      162.78      166.92     10.53 o 
   3 -10   1       20.31       16.36      1.60 o 
  -1  -9   1      188.06      188.12      3.87 o 
   0  -9   1        1.71        1.23      0.35 o 
   1  -9   1      191.65      186.56     11.75 o 
   2  -9   1      213.84      235.33     10.50 o 
   3  -9   1        0.70        1.35      0.57 o 
   4  -9   1      157.48      157.09     15.96 o 
  -2  -8   1      255.87      268.43      9.79 o 
  -1  -8   1       14.65       17.00      0.98 o 
   0  -8   1      228.28      238.74      5.70 o 
   1  -8   1      178.99      183.35      3.57 o 
   2  -8   1       25.20       23.96      1.74 o 
   3  -8   1      245.08      271.87      7.63 o 
   4  -8   1       19.74       22.55      2.57 o 
   5  -8   1       30.81       33.33      2.02 o 
  -3  -7   1      111.09      108.75      4.79 o 
  -2  -7   1        0.94        0.81      0.19 o 
  -1  -7   1      750.30      763.98     20.04 o 
   0  -7   1      563.69      608.17     14.58 o 
   1  -7   1      299.06      295.59      5.78 o 
   2  -7   1      136.81      149.69      5.23 o 
   3  -7   1      135.34      136.62      3.71 o 
   4  -7   1       45.89       47.69      1.98 o 
   5  -7   1      151.65      167.35      6.30 o 
  -4  -6   1       80.55       73.70      4.01 o 
  -3  -6   1       24.46       27.90      1.93 o 
  -2  -6   1       29.40       29.74      1.51 o 
  -1  -6   1      326.17      359.59     11.17 o 
   0  -6   1       82.06       95.67      4.58 o 
   1  -6   1     1670.06     1861.71     82.17 o 
   2  -6   1       86.15       92.55      3.27 o 
   3  -6   1       16.82       14.69      1.21 o 
   4  -6   1      169.24      159.91      8.61 o 
   5  -6   1        9.22       10.75      1.00 o 
  -4  -5   1        1.35        1.76      0.82 o 
  -3  -5   1       61.26       68.90      3.12 o 
  -2  -5   1      199.67      195.17      3.73 o 
  -1  -5   1       72.12       76.28      1.72 o 
   0  -5   1     1329.07     1593.19     46.55 o 
   1  -5   1      718.50      831.09     40.71 o 
   2  -5   1       21.20       23.24      1.21 o 
   3  -5   1      255.86      237.84     13.50 o 
   4  -5   1        3.81        3.74      0.21 o 
   5  -5   1      190.51      194.89      8.98 o 
   6  -5   1       55.56       58.40      2.46 o 
  -5  -4   1        1.28        1.05      0.79 o 
  -4  -4   1      119.37      118.18      4.87 o 
  -3  -4   1      705.94      643.95     23.90 o 
  -2  -4   1       53.01       42.51      0.71 o 
  -1  -4   1      296.26      304.97      7.05 o 
   0  -4   1      438.42      510.40     20.86 o 
   1  -4   1       57.49       56.07      1.70 o 
   2  -4   1      433.10      396.25     22.01 o 
   3  -4   1        2.42        1.89      0.15 o 
   4  -4   1      567.61      573.21     21.21 o 
   5  -4   1      193.17      203.16      4.11 o 
   6  -4   1       38.19       44.25      2.17 o 
  -5  -3   1      112.80      119.79      5.38 o 
  -4  -3   1      118.80      124.48      5.57 o 
  -3  -3   1      346.34      347.58     11.30 o 
  -2  -3   1      779.33      850.66     30.17 o 
  -1  -3   1     1145.83     1378.53     87.24 o 
   0  -3   1       48.07       45.26      1.42 o 
   1  -3   1     1998.48     2020.11     81.46 o 
   2  -3   1      117.27      109.18      2.90 o 
   3  -3   1       54.52       55.26      1.12 o 
   4  -3   1        2.34        3.70      0.48 o 
   5  -3   1        4.49        4.12      0.40 o 
   6  -3   1      444.75      486.43     15.75 o 
  -5  -2   1      205.31      201.17      7.85 o 
  -4  -2   1       29.83       30.93      1.78 o 
  -3  -2   1      364.25      313.40      9.54 o 
  -2  -2   1      372.54      361.29     10.36 o 
  -1  -2   1        2.56        2.57      0.23 o 
   0  -2   1     3165.18     3928.34    121.13 o 
   1  -2   1      172.12      188.97      4.65 o 
   2  -2   1      731.97      727.87     23.84 o 
   3  -2   1      312.16      280.51      7.83 o 
   4  -2   1       99.34       95.85      2.14 o 
   5  -2   1      225.20      235.04      7.79 o 
   6  -2   1       32.59       34.55      1.07 o 
  -6  -1   1      181.59      184.06      8.09 o 
  -5  -1   1        1.12        1.18      0.84 o 
  -4  -1   1      337.91      297.67      4.31 o 
  -3  -1   1      268.33      253.27     10.81 o 
  -2  -1   1       82.64       80.61      1.47 o 
  -1  -1   1      563.86      586.13     13.91 o 
   0  -1   1        4.39        3.79      0.14 o 
   1  -1   1     2986.21     3486.99    128.05 o 
   2  -1   1     1753.92     2076.14     65.41 o 
   3  -1   1       51.27       50.97      1.41 o 
   4  -1   1      309.11      270.59      5.66 o 
   5  -1   1       14.03       14.16      0.65 o 
   6  -1   1        2.78        2.46      0.93 o 
  -6   0   1        9.99        9.75      1.39 o 
  -5   0   1      266.64      266.72      6.48 o 
  -4   0   1      466.56      443.24     11.32 o 
  -3   0   1      223.61      233.12      3.61 o 
  -2   0   1       73.36       57.07      1.75 o 
  -1   0   1      283.66      309.36      3.67 o 
   1   0   1     1719.79     1821.30     52.84 o 
   2   0   1      133.92      158.30      2.59 o 
   3   0   1      897.42      954.62     24.03 o 
   4   0   1       19.90       22.73      0.73 o 
   5   0   1       32.69       32.41      0.94 o 
  -6   1   1       69.46       76.34      4.30 o 
  -5   1   1      349.00      340.75     10.74 o 
  -4   1   1       39.14       34.63      0.73 o 
  -3   1   1     1157.97     1197.43     31.62 o 
  -2   1   1        0.40        0.47      0.09 o 
  -1   1   1       11.26       12.08      0.35 o 
   0   1   1      283.28      306.12      8.22 o 
   1   1   1       39.47       41.96      2.77 o 
   2   1   1     1717.77     1846.68     55.49 o 
   3   1   1      363.11      351.29      6.97 o 
   4   1   1        2.18        1.15      0.24 o 
   5   1   1      165.86      162.09      6.42 o 
  -6   2   1       54.90       54.44      2.45 o 
  -5   2   1        7.17        7.03      0.41 o 
  -4   2   1      806.60      780.67     15.76 o 
  -3   2   1      282.23      271.15      5.23 o 
  -2   2   1       75.64       65.38      2.55 o 
  -1   2   1      688.16      709.03     32.57 o 
   0   2   1      136.64      147.34      2.43 o 
   1   2   1     1624.61     1766.80     59.34 o 
   2   2   1      429.25      408.73      7.96 o 
   3   2   1        0.51        1.01      0.48 o 
   4   2   1      285.76      271.68      5.62 o 
   5   2   1        2.77        2.73      1.20 o 
  -6   3   1        1.68        1.25      0.29 o 
  -5   3   1       41.11       42.72      1.02 o 
  -4   3   1        1.36        3.12      0.28 o 
  -3   3   1      470.81      475.35      9.86 o 
  -2   3   1     1117.88     1118.51     23.15 o 
  -1   3   1      281.46      318.12      6.81 o 
   0   3   1     2401.39     2842.77     99.17 o 
   1   3   1     1333.50     1527.26     43.48 o 
   2   3   1      110.45       97.16      1.67 o 
   3   3   1       97.19       95.07      1.58 o 
   4   3   1        5.64        5.91      0.23 o 
   5   3   1       96.58      100.21      5.09 o 
  -6   4   1      169.48      179.82      3.77 o 
  -5   4   1      222.40      231.03      9.04 o 
  -4   4   1      123.30      122.71      2.39 o 
  -3   4   1      387.39      384.31     11.93 o 
  -2   4   1       92.74       94.40      1.99 o 
  -1   4   1      257.39      247.28      6.67 o 
   0   4   1       98.05       82.26      1.61 o 
   1   4   1       16.48       17.27      0.62 o 
   2   4   1     1620.98     1628.93     48.87 o 
   3   4   1       48.87       43.86      1.09 o 
   4   4   1        0.39        0.43      0.55 o 
  -6   5   1       39.77       45.97      4.02 o 
  -5   5   1       53.95       53.20      1.83 o 
  -4   5   1      437.48      441.66     15.34 o 
  -3   5   1        3.54        2.68      0.60 o 
  -2   5   1      494.24      396.63     95.12 o 
  -1   5   1      182.53      184.01      6.25 o 
   0   5   1      177.30      186.90      5.78 o 
   1   5   1      530.34      537.21     12.57 o 
   2   5   1      173.82      159.97      2.77 o 
   3   5   1      165.02      151.37      2.41 o 
   4   5   1       90.33       92.64      4.52 o 
  -6   6   1        3.63        4.51      0.87 o 
  -5   6   1      212.25      211.51      5.73 o 
  -4   6   1        0.50        0.53      0.52 o 
  -3   6   1      363.82      368.59     12.60 o 
  -2   6   1      776.55      753.59     27.68 o 
  -1   6   1        0.74        1.23      0.24 o 
   0   6   1      160.53      173.51      3.08 o 
   1   6   1        8.76        7.21      0.42 o 
   2   6   1       67.82       62.89      1.43 o 
   3   6   1      231.91      235.80      9.21 o 
  -5   7   1        0.36       12.65      7.86 o 
  -4   7   1      483.00      453.25     17.25 o 
  -3   7   1      330.54      306.19     10.82 o 
  -2   7   1      188.38      188.36      7.16 o 
  -1   7   1      313.67      294.20     23.33 o 
   0   7   1      171.21      158.00      3.38 o 
   1   7   1       20.55       17.67      0.75 o 
   2   7   1      124.67      126.94      6.21 o 
   3   7   1        6.99        7.14      1.30 o 
  -5   8   1       21.77       26.83      2.05 o 
  -4   8   1      150.65      158.77      6.64 o 
  -3   8   1        2.73        2.59      0.85 o 
  -2   8   1      366.92      375.26     13.79 o 
  -1   8   1       36.69       31.42      2.68 o 
   0   8   1       26.85       25.88      2.63 o 
   1   8   1      200.39      188.80      4.56 o 
   2   8   1       13.96       13.68      1.93 o 
  -4   9   1        4.69        3.90      1.19 o 
  -3   9   1      335.69      355.32     14.23 o 
  -2   9   1      102.99      105.96      4.69 o 
  -1   9   1        5.76        4.73      1.25 o 
   0   9   1      111.56      107.75      3.18 o 
   1   9   1        5.90        5.91      2.08 o 
  -2  10   1       17.66       17.44      2.03 o 
   0 -10   2       27.38       24.41      1.19 o 
   1 -10   2      165.51      172.36      5.05 o 
   2 -10   2        4.83        5.74      0.86 o 
   3 -10   2       54.18       56.27      2.56 o 
  -2  -9   2        3.77        4.18      1.26 o 
  -1  -9   2       41.26       43.86      1.39 o 
   0  -9   2      282.84      306.24      5.87 o 
   1  -9   2       51.03       50.37      1.95 o 
   2  -9   2      297.47      315.36      8.92 o 
   3  -9   2        6.00        4.94      0.84 o 
   4  -9   2        0.23        0.58      0.55 o 
  -3  -8   2       10.50       10.76      1.48 o 
  -2  -8   2       35.96       40.50      2.24 o 
  -1  -8   2      220.78      251.45      7.98 o 
   0  -8   2       11.05       11.46      0.46 o 
   1  -8   2      666.51      673.16     17.57 o 
   2  -8   2       61.57       63.15      2.11 o 
   3  -8   2        0.25        0.11      0.32 o 
   4  -8   2      124.86      145.49      5.40 o 
  -3  -7   2        0.67        0.63      0.58 o 
  -2  -7   2      291.29      270.52      9.96 o 
  -1  -7   2       58.79       57.70      2.10 o 
   0  -7   2      176.29      189.36      4.58 o 
   1  -7   2        6.24        5.15      0.59 o 
   2  -7   2      228.26      230.09     10.37 o 
   3  -7   2      899.41      891.06     25.70 o 
   4  -7   2       43.02       48.57      4.91 o 
   5  -7   2       33.78       37.87      3.60 o 
  -4  -6   2       48.77       50.57      3.12 o 
  -3  -6   2      129.46      144.98      5.59 o 
  -2  -6   2      122.80      110.14      4.30 o 
  -1  -6   2      288.56      333.80      5.75 o 
   0  -6   2      328.54      362.79      6.19 o 
   1  -6   2      176.47      179.07      3.81 o 
   2  -6   2      833.58      822.01     21.73 o 
   3  -6   2        2.69        1.66      0.50 o 
   4  -6   2       62.47       61.56      4.93 o 
   5  -6   2       34.85       34.90      1.76 o 
  -4  -5   2      473.48      527.13     20.86 o 
  -3  -5   2        3.54        2.24      0.70 o 
  -2  -5   2      107.38       98.12      2.84 o 
  -1  -5   2       18.43       25.64      0.55 o 
   0  -5   2      144.09      173.69      3.92 o 
   1  -5   2     1311.44     1387.30     31.29 o 
   2  -5   2       33.25       28.64      2.35 o 
   3  -5   2      142.98      124.67     16.21 o 
   4  -5   2      323.08      336.00     13.05 o 
   5  -5   2        1.43        1.08      0.40 o 
  -5  -4   2       76.72       79.59      4.23 o 
  -4  -4   2       55.61       54.30      2.85 o 
  -3  -4   2      804.09      827.21     31.83 o 
  -2  -4   2       10.52        7.86      0.18 o 
  -1  -4   2      115.83      142.77      2.14 o 
   0  -4   2     2012.66     2484.16     67.19 o 
   1  -4   2        9.08        9.14      0.26 o 
   2  -4   2       42.49       37.54      1.47 o 
   3  -4   2      636.22      632.83     22.19 o 
   4  -4   2       43.74       41.58      1.21 o 
   5  -4   2      141.06      151.42      4.50 o 
  -5  -3   2        0.43        0.28      0.53 o 
  -4  -3   2        4.52        4.60      0.87 o 
  -3  -3   2       61.42       61.38      2.36 o 
  -2  -3   2      133.14      128.04      3.59 o 
  -1  -3   2     1202.50     1353.23     66.35 o 
   0  -3   2       29.52       43.22      0.68 o 
   1  -3   2     2267.30     2631.74    128.05 o 
   2  -3   2     1880.52     1884.21     83.69 o 
   3  -3   2      315.78      323.09     10.03 o 
   4  -3   2       40.09       38.23      2.02 o 
   5  -3   2       50.07       55.39      2.36 o 
  -6  -2   2        0.29        0.79      0.77 o 
  -5  -2   2      193.73      194.85      7.51 o 
  -4  -2   2      151.78      154.29      5.37 o 
  -3  -2   2       18.05       17.84      1.06 o 
  -2  -2   2     1591.39     1654.23    101.46 o 
  -1  -2   2      289.03      334.44      7.54 o 
   0  -2   2      153.06      188.90      5.46 o 
   1  -2   2     2809.11     3340.47    188.49 o 
   2  -2   2      499.92      528.79     11.69 o 
   3  -2   2      619.56      610.80     20.50 o 
   4  -2   2        0.67        0.51      0.34 o 
   5  -2   2        0.12        0.34      0.29 o 
  -6  -1   2       42.71       47.20      3.09 o 
  -5  -1   2      285.49      270.15      9.77 o 
  -4  -1   2       68.25       64.61      1.25 o 
  -3  -1   2     1200.29     1226.46     25.59 o 
  -2  -1   2        0.56        0.50      0.06 o 
  -1  -1   2       52.16       57.15      1.66 o 
   0  -1   2      104.35      115.18      2.03 o 
   1  -1   2       65.28       68.51      3.49 o 
   2  -1   2     2023.09     2257.56     74.21 o 
   3  -1   2      470.44      475.30     10.84 o 
   4  -1   2       13.43       10.25      1.02 o 
   5  -1   2      165.36      151.20      9.06 o 
  -6   0   2        0.79        1.42      0.77 o 
  -5   0   2        0.71        1.05      0.26 o 
  -4   0   2      971.18      931.28     19.01 o 
  -3   0   2       36.03       41.20      1.03 o 
  -2   0   2       31.84       23.82      0.35 o 
  -1   0   2     7545.47     8029.68    327.79 o 
   0   0   2       22.70       22.73      0.73 o 
   1   0   2       48.00       64.51      2.65 o 
   2   0   2       54.49       46.45      1.04 o 
   3   0   2      237.33      243.33      4.89 o 
   4   0   2      408.77      439.06     15.01 o 
   5   0   2       40.16       36.01      1.42 o 
  -6   1   2       17.35       21.87      1.71 o 
  -5   1   2      236.89      237.51      4.50 o 
  -4   1   2      129.71      128.88      3.10 o 
  -3   1   2      400.31      355.70      6.01 o 
  -2   1   2     1299.82     1310.94     24.68 o 
  -1   1   2      468.89      484.99     22.64 o 
   0   1   2     1172.46     1307.94     34.96 o 
   1   1   2      442.34      444.81     15.12 o 
   2   1   2        2.39        2.16      0.54 o 
   3   1   2      842.32      807.87     25.09 o 
   4   1   2        7.49        7.55      1.24 o 
   5   1   2        9.51       12.45      1.58 o 
  -6   2   2      145.51      140.42      3.32 o 
  -5   2   2        0.36        1.51      0.31 o 
  -4   2   2       61.10       60.21      2.64 o 
  -3   2   2     1784.51     1837.24     39.87 o 
  -2   2   2        9.47        7.76      0.31 o 
  -1   2   2        9.04        7.31      0.87 o 
   0   2   2      390.66      457.63     13.42 o 
   1   2   2      274.45      262.45      4.97 o 
   2   2   2     1048.33     1056.30     47.76 o 
   3   2   2        7.63        7.52      0.46 o 
   4   2   2       57.50       51.06      1.13 o 
  -6   3   2        4.63        5.71      0.48 o 
  -5   3   2       64.02       64.37      1.88 o 
  -4   3   2      482.33      480.77     17.53 o 
  -3   3   2      226.94      223.03      3.64 o 
  -2   3   2      687.99      714.71     13.46 o 
  -1   3   2       61.93       54.20      1.23 o 
   0   3   2        2.08        2.95      0.37 o 
   1   3   2     1124.84     1196.47     72.58 o 
   2   3   2       41.38       38.23      1.55 o 
   3   3   2       29.81       28.02      0.85 o 
   4   3   2      445.22      416.41     16.00 o 
  -6   4   2       12.09       14.71      0.75 o 
  -5   4   2      682.40      451.18    179.43 o 
  -4   4   2        0.15        0.36      0.35 o 
  -3   4   2      196.76      158.53      4.87 o 
  -2   4   2      885.87      911.86     23.77 o 
  -1   4   2       13.81       17.39      0.67 o 
   0   4   2       48.99       37.42      0.98 o 
   1   4   2        0.26        0.20      0.17 o 
   2   4   2      458.18      439.10     10.13 o 
   3   4   2      474.42      460.28     10.50 o 
   4   4   2       41.02       39.27      2.55 o 
  -6   5   2      136.18      141.04      5.19 o 
  -5   5   2        2.17        2.49      0.70 o 
  -4   5   2       88.23       82.07      3.84 o 
  -3   5   2      400.69      346.60     27.41 o 
  -2   5   2      158.69      170.75      3.79 o 
  -1   5   2     1083.74     1192.76     36.12 o 
   0   5   2       38.54       39.17      1.11 o 
   1   5   2        8.61        7.26      0.55 o 
   2   5   2      431.20      423.55      9.78 o 
   3   5   2        2.82        2.15      0.38 o 
  -6   6   2       11.22       17.45      2.06 o 
  -5   6   2        1.28        1.35      0.69 o 
  -4   6   2       87.66       87.46      3.64 o 
  -3   6   2       31.09       30.10      1.83 o 
  -2   6   2     1177.44     1182.36     72.17 o 
  -1   6   2      145.34      145.96      4.96 o 
   0   6   2        5.87        8.08      0.59 o 
   1   6   2      164.53      161.70      4.14 o 
   2   6   2       60.72       58.07      2.46 o 
   3   6   2       80.49       69.37      3.56 o 
  -5   7   2      168.40      180.31      7.73 o 
  -4   7   2       14.32       15.29      1.67 o 
  -3   7   2      112.70      116.22      4.69 o 
  -2   7   2       26.32       23.75      2.58 o 
  -1   7   2       95.68       87.70      2.49 o 
   0   7   2      869.72      810.58     22.43 o 
   1   7   2        9.82        9.94      0.60 o 
   2   7   2       52.75       53.56      1.71 o 
  -5   8   2        3.45        3.01      1.17 o 
  -4   8   2      146.00      168.14      8.45 o 
  -3   8   2       55.04       49.98      2.85 o 
  -2   8   2       24.92       18.32      3.76 o 
  -1   8   2      298.55      268.98     20.67 o 
   0   8   2        1.86        1.40      0.30 o 
   1   8   2       72.89       68.54      2.51 o 
  -4   9   2       29.01       29.45      2.64 o 
  -3   9   2       49.64       50.75      3.12 o 
  -2   9   2      449.13      481.83     19.52 o 
  -1   9   2        0.28        0.28      0.28 o 
   0   9   2       11.42        9.43      0.88 o 
   0 -10   3        5.85        7.76      0.81 o 
   1 -10   3      347.77      370.81     10.77 o 
   2 -10   3        5.53        3.37      0.75 o 
   3 -10   3        2.51        3.15      0.84 o 
  -2  -9   3       41.60       48.45      3.22 o 
  -1  -9   3       25.41       23.94      0.90 o 
   0  -9   3      373.11      420.10      8.43 o 
   1  -9   3      221.20      240.53      6.46 o 
   2  -9   3       49.49       52.30      2.14 o 
   3  -9   3      140.37      152.64      6.91 o 
   4  -9   3       18.51       21.70      1.81 o 
  -3  -8   3      122.66      141.34      5.99 o 
  -2  -8   3       28.10       28.61      1.18 o 
  -1  -8   3      153.56      173.56      3.20 o 
   0  -8   3       69.31       77.85      1.65 o 
   1  -8   3       41.28       39.78      1.49 o 
   2  -8   3      533.60      572.07     31.77 o 
   3  -8   3        5.29        7.03      0.98 o 
   4  -8   3       71.49       71.65      2.84 o 
  -3  -7   3        0.27        0.53      0.56 o 
  -2  -7   3      568.67      586.72     13.83 o 
  -1  -7   3       79.66       85.46      1.68 o 
   0  -7   3      290.54      302.12      5.77 o 
   1  -7   3      175.45      189.54      4.42 o 
   2  -7   3      185.50      184.43      4.65 o 
   3  -7   3      424.88      404.11     26.82 o 
   4  -7   3       85.33       96.46      3.51 o 
   5  -7   3        1.37        0.99      0.64 o 
  -4  -6   3        1.99        2.86      1.01 o 
  -3  -6   3      257.25      241.82      8.80 o 
  -2  -6   3       76.47       81.06      1.25 o 
  -1  -6   3        0.77        0.86      0.19 o 
   0  -6   3      864.37      960.39     17.61 o 
   1  -6   3       14.94       18.33      1.02 o 
   2  -6   3      115.43      115.67     12.38 o 
   3  -6   3      188.32      145.51      8.55 o 
   4  -6   3       12.60       14.09      1.09 o 
   5  -6   3      152.46      166.77      6.88 o 
  -5  -5   3        5.11        5.92      1.41 o 
  -4  -5   3      211.75      232.88      9.10 o 
  -3  -5   3      165.24      178.19      6.27 o 
  -2  -5   3        4.71        5.14      0.19 o 
  -1  -5   3      697.38      747.72     23.77 o 
   0  -5   3       47.97       58.22      1.00 o 
   1  -5   3      266.53      285.47      5.56 o 
   2  -5   3      307.76      292.54      5.60 o 
   3  -5   3        5.14        3.93      0.76 o 
   4  -5   3      378.67      389.27      9.22 o 
   5  -5   3        8.99        9.31      0.74 o 
  -5  -4   3      130.50      131.07      6.00 o 
  -4  -4   3      420.85      441.54     16.66 o 
  -3  -4   3        4.59        7.32      0.91 o 
  -2  -4   3      324.56      285.18      8.64 o 
  -1  -4   3        5.87        4.87      0.30 o 
   0  -4   3      146.32      153.79      2.81 o 
   1  -4   3      275.06      239.23     13.87 o 
   2  -4   3        6.03        5.32      0.68 o 
   3  -4   3     1426.55     1318.84     56.18 o 
   4  -4   3       92.24       85.01      3.38 o 
   5  -4   3       52.92       54.92      1.71 o 
  -5  -3   3       44.03       45.93      2.80 o 
  -4  -3   3       58.64       58.46      2.72 o 
  -3  -3   3      783.71      756.82     19.73 o 
  -2  -3   3      236.70      248.95      4.75 o 
  -1  -3   3       60.79       60.39      1.93 o 
   0  -3   3      463.04      515.64      9.03 o 
   1  -3   3        7.04       12.21      0.55 o 
   2  -3   3      936.12     1079.90     43.50 o 
   3  -3   3       13.32       15.49      1.10 o 
   4  -3   3        0.55        0.40      0.40 o 
   5  -3   3      372.73      388.87     21.66 o 
  -6  -2   3       24.21       53.98      4.31 o 
  -5  -2   3       26.85       27.04      2.01 o 
  -4  -2   3      657.43      648.26     24.17 o 
  -3  -2   3      437.33      415.45      9.37 o 
  -2  -2   3      271.39      251.12      3.09 o 
  -1  -2   3      204.92      205.76      3.15 o 
   0  -2   3      540.45      574.24     14.68 o 
   1  -2   3      843.38      927.85     44.62 o 
   2  -2   3      317.45      318.97      6.76 o 
   3  -2   3        7.56        7.68      0.54 o 
   4  -2   3      539.86      564.94     21.74 o 
   5  -2   3        1.82        1.15      0.46 o 
  -6  -1   3       13.66       17.84      1.88 o 
  -5  -1   3      135.37      132.63      5.13 o 
  -4  -1   3       59.61       57.01      2.14 o 
  -3  -1   3      511.10      482.05      9.78 o 
  -2  -1   3     1719.08     1747.93     36.53 o 
  -1  -1   3      415.16      417.86     16.03 o 
   0  -1   3      529.22      553.22     11.93 o 
   1  -1   3      285.26      302.03     26.44 o 
   2  -1   3        0.69        0.97      0.27 o 
   3  -1   3      741.97      733.99     18.88 o 
   4  -1   3       28.60       25.67      1.75 o 
   5  -1   3       42.51       39.53      2.38 o 
  -6   0   3       95.68      108.14      4.67 o 
  -5   0   3       11.18       13.62      2.30 o 
  -4   0   3       40.04       41.38      0.85 o 
  -3   0   3      205.28      192.03      2.54 o 
  -2   0   3      845.96      953.79     20.55 o 
  -1   0   3     6140.44     6517.99    306.59 o 
   0   0   3      101.30       99.32      1.94 o 
   1   0   3      803.41      840.13     20.62 o 
   2   0   3      916.79      868.90     32.34 o 
   3   0   3       10.83       14.89      0.86 o 
   4   0   3        8.89        9.74      0.79 o 
   5   0   3      156.99      159.19      6.02 o 
  -6   1   3       40.13       51.75      2.69 o 
  -5   1   3       20.21       18.54      0.65 o 
  -4   1   3      414.58      402.02      7.28 o 
  -3   1   3       13.52       11.48      0.34 o 
  -2   1   3      782.17      732.62     13.78 o 
  -1   1   3      648.30      647.65     15.41 o 
   0   1   3      106.88      105.17      5.62 o 
   1   1   3      915.30      935.81     23.86 o 
   2   1   3       64.18       56.79      3.66 o 
   3   1   3      174.25      151.35     13.96 o 
   4   1   3      178.10      175.76      8.50 o 
  -6   2   3        0.11        0.23      0.19 o 
  -5   2   3      312.73      330.71      7.63 o 
  -4   2   3       14.65       13.77      0.47 o 
  -3   2   3      443.66      424.29      8.37 o 
  -2   2   3      279.80      257.06      5.52 o 
  -1   2   3       37.13       40.24      1.18 o 
   0   2   3     1050.73     1037.66     51.02 o 
   1   2   3       12.69        9.25      0.47 o 
   2   2   3       51.24       59.09     11.95 o 
   3   2   3      405.32      394.94     14.67 o 
   4   2   3        0.10        0.15      0.23 o 
  -6   3   3       16.93       16.67      0.65 o 
  -5   3   3      128.13      128.70      6.49 o 
  -4   3   3      354.89      335.90      7.12 o 
  -3   3   3      873.20      874.45     18.16 o 
  -2   3   3        0.65        0.59      0.22 o 
  -1   3   3     1907.11     2080.98     67.80 o 
   0   3   3      301.39      286.20      5.90 o 
   1   3   3       74.95       72.45      1.80 o 
   2   3   3        1.69        1.66      0.32 o 
   3   3   3        0.85        0.90      0.32 o 
  -6   4   3       24.81       32.96      4.02 o 
  -5   4   3       79.39       78.06      3.66 o 
  -4   4   3       49.12       43.68      1.33 o 
  -3   4   3        4.43        6.14      0.34 o 
  -2   4   3     1220.17     1219.62     35.04 o 
  -1   4   3      102.31       99.59      2.25 o 
   0   4   3       35.07       34.60      1.04 o 
   1   4   3      679.50      664.54     17.14 o 
   2   4   3       10.54        9.08      0.71 o 
   3   4   3       43.46       41.07      1.30 o 
   4   4   3       22.86       20.08      2.07 o 
  -6   5   3       93.53      100.61      3.40 o 
  -5   5   3       69.55       72.60      3.90 o 
  -4   5   3      130.05      111.79     12.08 o 
  -3   5   3      393.36      364.34      8.26 o 
  -2   5   3      286.35      281.12      8.71 o 
  -1   5   3       60.17       59.89      1.67 o 
   0   5   3      433.17      422.50     10.41 o 
   1   5   3        2.95        4.67      1.20 o 
   2   5   3      189.64      189.23      6.77 o 
   3   5   3        8.73        8.73      0.69 o 
  -5   6   3       21.97       20.21      1.78 o 
  -4   6   3       93.34       87.98      3.79 o 
  -3   6   3       89.60       86.45      4.32 o 
  -2   6   3      130.10      131.53      4.81 o 
  -1   6   3      435.75      419.19     10.42 o 
   0   6   3       15.99       15.23      0.97 o 
   1   6   3      147.29      138.41      3.67 o 
   2   6   3       65.37       57.19      1.86 o 
  -5   7   3      404.66      414.64     16.82 o 
  -4   7   3       68.46       63.75      3.32 o 
  -3   7   3      144.79      138.55      3.97 o 
  -2   7   3      136.88      137.27      5.72 o 
  -1   7   3      110.83      101.38      3.17 o 
   0   7   3      245.77      235.00      6.03 o 
   1   7   3       33.00       33.61      1.76 o 
   2   7   3        0.16        0.10      0.25 o 
  -4   8   3        7.19        5.80      1.36 o 
  -3   8   3      230.07      221.05      8.95 o 
  -2   8   3        0.48        0.43      0.46 o 
  -1   8   3      156.89      158.90      4.53 o 
   0   8   3      157.83      151.75      4.95 o 
   1   8   3       26.38       24.76      1.19 o 
  -3   9   3       17.53       16.93      2.05 o 
  -2   9   3       90.85       93.58      5.85 o 
  -1   9   3      108.06       94.70      7.90 o 
   0 -10   4       26.06       25.80      1.34 o 
   1 -10   4       16.29       14.05      1.10 o 
   2 -10   4      125.29      128.35      7.13 o 
  -2  -9   4       78.15       85.57      3.74 o 
  -1  -9   4       10.91       13.67      0.58 o 
   0  -9   4       16.43       16.69      1.02 o 
   1  -9   4      401.26      424.94     13.93 o 
   2  -9   4        0.90        0.72      0.68 o 
   3  -9   4       68.55       74.54      3.76 o 
  -3  -8   4      199.10      233.00      9.23 o 
  -2  -8   4      106.28      120.48      4.06 o 
  -1  -8   4        1.55        1.28      0.27 o 
   0  -8   4      291.69      301.13      7.63 o 
   1  -8   4        2.66        2.44      0.50 o 
   2  -8   4       78.12       86.41      3.31 o 
   3  -8   4      185.71      199.25      7.26 o 
   4  -8   4        0.29        0.60      0.52 o 
  -3  -7   4      175.38      158.06      6.29 o 
  -2  -7   4      248.91      256.25     15.18 o 
  -1  -7   4      306.84      325.67      5.94 o 
   0  -7   4      333.10      343.23      6.41 o 
   1  -7   4       76.04       73.08      2.89 o 
   2  -7   4      753.11      655.59     53.35 o 
   3  -7   4        1.92        1.98      0.14 o 
   4  -7   4      138.73      149.46      4.70 o 
  -4  -6   4       22.89       27.48      2.27 o 
  -3  -6   4       12.45       12.02      1.28 o 
  -2  -6   4      490.06      511.31     11.75 o 
  -1  -6   4      114.11      127.47      2.49 o 
   0  -6   4      242.66      255.90      5.37 o 
   1  -6   4      315.38      314.34     17.08 o 
   2  -6   4       11.77        9.04      0.41 o 
   3  -6   4      271.23      244.34      8.82 o 
   4  -6   4        4.89        3.33      0.96 o 
   5  -6   4        0.37        0.19      0.41 o 
  -5  -5   4       71.25       84.34      4.68 o 
  -4  -5   4        5.55        9.74      1.37 o 
  -3  -5   4      285.03      290.22      9.88 o 
  -2  -5   4        0.25        0.49      0.12 o 
  -1  -5   4      288.24      319.31      5.53 o 
   0  -5   4      801.19      873.46     24.38 o 
   1  -5   4      143.85      137.50      6.84 o 
   2  -5   4      276.31      267.56      8.93 o 
   3  -5   4      221.42      210.70      7.45 o 
   4  -5   4       35.08       31.96      2.15 o 
   5  -5   4      114.25      111.82      5.23 o 
  -5  -4   4        3.52       11.21      1.57 o 
  -4  -4   4      717.39      652.22     25.62 o 
  -3  -4   4       19.87       22.94      2.73 o 
  -2  -4   4       15.63       13.46      0.45 o 
  -1  -4   4      930.92     1003.10     23.21 o 
   0  -4   4       45.93       54.52      1.56 o 
   1  -4   4       18.36       17.13      0.71 o 
   2  -4   4      146.45      152.50     12.73 o 
   3  -4   4      296.29      291.63     10.29 o 
   4  -4   4      474.02      457.80     17.36 o 
   5  -4   4       52.59       52.87      2.95 o 
  -5  -3   4        2.12        3.16      0.95 o 
  -4  -3   4       30.66       27.85      1.82 o 
  -3  -3   4      402.96      410.46      9.98 o 
  -2  -3   4     1733.78     1878.02     41.20 o 
  -1  -3   4       27.27       25.23      0.58 o 
   0  -3   4      902.68     1054.49     22.63 o 
   1  -3   4      344.70      351.38      7.64 o 
   2  -3   4      229.41      237.39      5.82 o 
   3  -3   4      109.66      109.79      2.81 o 
   4  -3   4       37.56       37.14      2.20 o 
   5  -3   4      232.89      237.11      9.39 o 
  -6  -2   4      124.11      132.97      6.19 o 
  -5  -2   4        3.89       13.64      1.46 o 
  -4  -2   4        1.33        1.49      0.41 o 
  -3  -2   4      950.44      906.02     19.50 o 
  -2  -2   4       95.25       91.27      1.62 o 
  -1  -2   4      617.77      601.40     36.12 o 
   0  -2   4      358.98      368.79      7.97 o 
   1  -2   4       57.42       63.41      1.52 o 
   2  -2   4      510.96      543.73     13.17 o 
   3  -2   4       68.75       63.23      1.83 o 
   4  -2   4       70.02       69.86      4.78 o 
   5  -2   4      257.19      246.00      9.68 o 
  -6  -1   4       41.64       51.63      3.19 o 
  -5  -1   4       15.20        9.50      2.41 o 
  -4  -1   4      269.07      251.72      4.26 o 
  -3  -1   4       56.09       49.92      1.39 o 
  -2  -1   4      447.65      411.70      6.95 o 
  -1  -1   4      981.93     1025.10     26.59 o 
   0  -1   4       24.58       26.71      0.85 o 
   1  -1   4     1054.13     1182.97     32.92 o 
   2  -1   4        4.43        4.41      0.44 o 
   3  -1   4       87.57       74.12      2.06 o 
   4  -1   4      170.91      172.60      4.70 o 
   5  -1   4       39.41       36.18      2.48 o 
  -6   0   4        8.86       12.57      1.49 o 
  -5   0   4      388.50      380.20      6.74 o 
  -4   0   4      168.72      169.51      3.55 o 
  -3   0   4        3.30        3.18      0.29 o 
  -2   0   4     1697.19     1847.79     46.43 o 
  -1   0   4      945.34     1040.39     28.41 o 
   0   0   4      420.47      377.77      8.14 o 
   1   0   4      179.43      197.77      4.92 o 
   2   0   4      165.40      160.02      6.80 o 
   3   0   4      359.37      374.64      9.06 o 
   4   0   4       58.57       55.39      2.41 o 
   5   0   4      194.68      186.58      6.79 o 
  -6   1   4      201.54      208.80      9.44 o 
  -5   1   4        1.34        1.47      0.29 o 
  -4   1   4      236.37      234.85      3.56 o 
  -3   1   4      250.80      249.67      4.97 o 
  -2   1   4       90.59       93.30      1.50 o 
  -1   1   4     1212.73     1223.85     37.86 o 
   0   1   4      114.34      110.09      2.39 o 
   1   1   4       38.55       31.71      1.02 o 
   2   1   4      419.74      390.94     14.50 o 
   3   1   4        0.58        0.86      0.30 o 
   4   1   4      154.39      162.18      4.61 o 
  -6   2   4        0.20       -0.33      0.38 o 
  -5   2   4       49.62       48.75      1.14 o 
  -4   2   4      285.31      279.74      4.90 o 
  -3   2   4        0.49        0.60      0.17 o 
  -2   2   4      482.60      478.37     10.89 o 
  -1   2   4       99.92       99.09      2.99 o 
   0   2   4      489.60      480.63     16.02 o 
   1   2   4      713.80      700.00     17.75 o 
   2   2   4      150.16      140.74      3.44 o 
   3   2   4       83.70       78.49      3.05 o 
   4   2   4       92.62       92.33      2.51 o 
  -6   3   4        0.19        0.12      0.40 o 
  -5   3   4       54.05       55.74      1.68 o 
  -4   3   4        0.12        0.26      0.16 o 
  -3   3   4      410.96      399.15      7.24 o 
  -2   3   4       63.08       61.22      1.58 o 
  -1   3   4      486.66      492.36     19.49 o 
   0   3   4     1402.98     1471.73     44.59 o 
   1   3   4      156.81      144.09      3.33 o 
   2   3   4        6.31        5.61      0.58 o 
   3   3   4       84.98       92.28      2.42 o 
  -6   4   4      414.60      423.42     15.86 o 
  -5   4   4        1.32        1.31      0.50 o 
  -4   4   4       44.49       42.24      1.11 o 
  -3   4   4        0.36        1.23      0.29 o 
  -2   4   4       14.27       13.09      2.32 o 
  -1   4   4      440.36      394.23      9.28 o 
   0   4   4       10.57       10.90      0.71 o 
   1   4   4      709.47      670.25     18.13 o 
   2   4   4      184.90      177.53      9.71 o 
   3   4   4       91.33       89.54      2.78 o 
  -6   5   4        7.99        8.61      1.29 o 
  -5   5   4      218.18      217.80      8.23 o 
  -4   5   4       18.74       17.79      0.74 o 
  -3   5   4        0.41        0.45      0.21 o 
  -2   5   4      400.09      391.38      9.70 o 
  -1   5   4       12.02       12.44      0.83 o 
   0   5   4      146.13      138.38      3.74 o 
   1   5   4      316.67      296.55     10.93 o 
   2   5   4        5.69        5.23      0.63 o 
   3   5   4       94.95       94.07      2.74 o 
  -5   6   4       25.48       25.92      2.17 o 
  -4   6   4       35.42       31.15      1.92 o 
  -3   6   4      550.99      535.29     11.16 o 
  -2   6   4        0.51        0.47      0.35 o 
  -1   6   4       55.31       58.26      1.99 o 
   0   6   4      142.21      134.58      3.66 o 
   1   6   4       10.20       12.12      0.97 o 
   2   6   4      112.39      107.40      5.43 o 
  -5   7   4       55.55       58.16      3.74 o 
  -4   7   4      141.27      125.02     11.32 o 
  -3   7   4      107.76      107.19      2.23 o 
  -2   7   4       60.60       57.93      2.19 o 
  -1   7   4      461.76      450.64     13.40 o 
   0   7   4        1.58        1.63      0.57 o 
   1   7   4      134.15      138.98      4.01 o 
  -4   8   4        0.97        0.57      0.73 o 
  -3   8   4       29.49       28.31      1.73 o 
  -2   8   4      105.43       99.15      3.72 o 
  -1   8   4        0.13        0.03      0.31 o 
   0   8   4      209.22      212.62      6.59 o 
   0 -10   5      175.71      170.33      4.59 o 
   1 -10   5       13.20       15.98      1.38 o 
   2 -10   5        7.35        4.90      0.94 o 
  -2  -9   5        4.13        5.36      1.00 o 
  -1  -9   5      363.90      361.91      8.92 o 
   0  -9   5       30.75       27.99      1.38 o 
   1  -9   5       42.25       44.17      2.71 o 
   2  -9   5       35.79       36.77      1.91 o 
   3  -9   5       12.22       15.20      2.02 o 
  -3  -8   5        2.85        3.82      1.08 o 
  -2  -8   5      294.61      311.47     13.46 o 
  -1  -8   5       65.53       64.39      2.04 o 
   0  -8   5      142.74      137.04      2.96 o 
   1  -8   5      147.05      141.99      5.56 o 
   2  -8   5       21.27       15.03      1.64 o 
   3  -8   5      162.70      144.84      6.25 o 
   4  -8   5        7.75        5.60      1.01 o 
  -3  -7   5      390.53      385.54     14.79 o 
  -2  -7   5       74.68       73.72      2.18 o 
  -1  -7   5        1.12        1.13      0.23 o 
   0  -7   5       76.49       82.62      2.34 o 
   1  -7   5       33.11       28.51      0.99 o 
   2  -7   5      528.41      448.52     11.64 o 
   3  -7   5       10.50        8.30      0.61 o 
   4  -7   5        2.37        0.69      0.73 o 
  -4  -6   5      100.36       98.94      4.62 o 
  -3  -6   5        0.25        0.84      0.59 o 
  -2  -6   5       74.21       78.77      3.54 o 
  -1  -6   5      661.47      709.22     46.77 o 
   0  -6   5        7.85        7.72      0.94 o 
   1  -6   5      248.97      245.21      5.42 o 
   2  -6   5       17.77       16.58      1.52 o 
   3  -6   5        1.47        2.38      0.81 o 
   4  -6   5      219.59      206.27      8.55 o 
  -5  -5   5      138.29      160.85      7.31 o 
  -4  -5   5        2.70        2.25      0.84 o 
  -3  -5   5       10.87        9.16      2.42 o 
  -2  -5   5      486.02      493.42      9.57 o 
  -1  -5   5       43.56       48.66      1.58 o 
   0  -5   5      487.60      509.26     19.03 o 
   1  -5   5       13.02       12.67      0.66 o 
   2  -5   5       30.29       29.57      2.48 o 
   3  -5   5      437.37      420.74     16.08 o 
   4  -5   5        6.08        5.49      1.11 o 
  -5  -4   5       88.91      103.50      5.19 o 
  -4  -4   5       10.12        9.39      0.89 o 
  -3  -4   5       97.64       85.88      3.21 o 
  -2  -4   5        2.65        2.86      0.26 o 
  -1  -4   5     1017.30     1093.49     34.98 o 
   0  -4   5      100.51       95.04      1.71 o 
   1  -4   5       46.04       47.69      2.33 o 
   2  -4   5      854.10      824.40     22.98 o 
   3  -4   5       20.24       20.80      1.32 o 
   4  -4   5        2.09        2.19      0.86 o 
  -5  -3   5       33.99       33.59      2.40 o 
  -4  -3   5      101.97       99.35      4.80 o 
  -3  -3   5        0.51        0.55      0.15 o 
  -2  -3   5      396.87      401.15     10.72 o 
  -1  -3   5      735.51      755.19     17.07 o 
   0  -3   5      304.44      330.52     11.61 o 
   1  -3   5      846.32      882.02     23.80 o 
   2  -3   5      159.46      157.52      3.88 o 
   3  -3   5        0.25        0.75      0.40 o 
   4  -3   5      255.59      278.07     12.21 o 
  -6  -2   5        7.64        9.24      1.62 o 
  -5  -2   5      244.59      258.97     10.11 o 
  -4  -2   5        2.32        2.31      0.12 o 
  -3  -2   5      127.51      120.25      2.20 o 
  -2  -2   5        9.27        9.32      0.43 o 
  -1  -2   5        9.78       10.60      0.41 o 
   0  -2   5     2196.51     2381.93    104.27 o 
   1  -2   5      158.97      147.14      3.29 o 
   2  -2   5        8.80        9.93      0.69 o 
   3  -2   5      159.73      160.29      4.16 o 
   4  -2   5        4.93        5.87      0.84 o 
  -6  -1   5      210.12      233.23      9.81 o 
  -5  -1   5        8.85        8.63      0.49 o 
  -4  -1   5      281.22      268.43      4.15 o 
  -3  -1   5      162.16      153.84      2.92 o 
  -2  -1   5      352.93      343.56     12.59 o 
  -1  -1   5      492.05      452.80     15.17 o 
   0  -1   5      306.83      304.49     12.32 o 
   1  -1   5      210.40      195.84      4.60 o 
   2  -1   5      407.28      384.66      9.37 o 
   3  -1   5        3.75        5.89      0.84 o 
   4  -1   5      140.77      136.12      4.20 o 
  -6   0   5       11.55       13.15      1.60 o 
  -5   0   5       38.62       39.46      1.87 o 
  -4   0   5        6.91        6.84      0.39 o 
  -3   0   5       10.32       11.64      0.47 o 
  -2   0   5     2557.70     2695.42     89.77 o 
  -1   0   5       44.28       45.73      2.06 o 
   0   0   5       60.10       59.47      1.97 o 
   1   0   5      615.86      562.74     13.90 o 
   2   0   5        0.14        0.09      0.35 o 
   3   0   5       45.21       49.47      1.93 o 
   4   0   5       31.27       31.13      1.57 o 
  -6   1   5       94.91       97.93      4.31 o 
  -5   1   5      219.58      215.50      5.90 o 
  -4   1   5       25.70       24.01      0.74 o 
  -3   1   5      246.69      235.99      5.05 o 
  -2   1   5       69.67       65.04      1.60 o 
  -1   1   5       95.24       95.61      3.33 o 
   0   1   5      859.89      874.14     23.34 o 
   1   1   5        6.78        7.63      0.63 o 
   2   1   5      316.78      301.21      7.74 o 
   3   1   5       20.83       20.97      1.41 o 
   4   1   5       52.74       52.55      1.91 o 
  -6   2   5      155.90      158.71      5.91 o 
  -5   2   5       14.49       13.30      0.59 o 
  -4   2   5      297.21      300.48      5.61 o 
  -3   2   5       20.78       19.09      0.74 o 
  -2   2   5       36.79       35.37      1.55 o 
  -1   2   5      986.52      946.38     25.79 o 
   0   2   5      106.05      101.10      2.46 o 
   1   2   5      373.34      367.88     11.04 o 
   2   2   5      107.17      106.50      2.85 o 
   3   2   5       16.45       18.40      1.17 o 
  -6   3   5       50.62       47.55      2.25 o 
  -5   3   5      377.18      371.84      7.38 o 
  -4   3   5      256.15      265.39      5.16 o 
  -3   3   5       31.95       30.35      0.96 o 
  -2   3   5      192.16      185.11      4.27 o 
  -1   3   5       69.67       70.84      2.14 o 
   0   3   5      249.93      227.12      5.72 o 
   1   3   5       12.42       11.97      0.88 o 
   2   3   5        0.90        0.80      0.34 o 
   3   3   5      477.10      491.72     13.87 o 
  -6   4   5      209.31      208.37      8.87 o 
  -5   4   5       52.45       47.24      1.33 o 
  -4   4   5       15.50       13.88      0.81 o 
  -3   4   5      420.71      412.84      8.30 o 
  -2   4   5      109.30      113.17      5.19 o 
  -1   4   5       11.22       12.09      0.86 o 
   0   4   5      424.58      406.57     10.26 o 
   1   4   5       46.61       41.04      1.56 o 
   2   4   5      200.26      205.29      5.45 o 
   3   4   5        1.54        1.67      0.73 o 
  -5   5   5        0.52        0.71      0.24 o 
  -4   5   5      331.95      314.37      6.96 o 
  -3   5   5       57.59       56.95      1.55 o 
  -2   5   5       70.79       67.88      2.26 o 
  -1   5   5       30.36       33.70      5.03 o 
   0   5   5        4.35        2.39      0.52 o 
   1   5   5      453.13      457.10     12.40 o 
   2   5   5        6.45        5.50      2.62 o 
  -5   6   5      104.83      106.79      5.09 o 
  -4   6   5       30.17       26.23      1.13 o 
  -3   6   5      231.22      233.65      5.92 o 
  -2   6   5      168.75      162.75      4.65 o 
  -1   6   5       52.91       46.84      2.08 o 
   0   6   5      157.35      157.94      4.47 o 
   1   6   5       17.69       17.12      2.09 o 
  -4   7   5        3.46        2.70      0.72 o 
  -3   7   5        8.03        8.57      0.67 o 
  -2   7   5        7.01        5.75      0.88 o 
  -1   7   5      310.16      295.59      8.37 o 
   0   7   5        5.42        6.50      0.86 o 
  -3   8   5        5.47        5.33      0.98 o 
  -2   8   5       75.14       78.27      3.16 o 
  -1   8   5       16.45       17.29      1.44 o 
  -1  -9   6      129.00      120.35      3.36 o 
   0  -9   6      427.09      402.20     17.82 o 
   1  -9   6        1.11        0.74      0.26 o 
   2  -9   6       47.93       42.20      2.27 o 
  -3  -8   6        0.44        0.55      0.83 o 
  -2  -8   6       18.30       17.55      0.86 o 
  -1  -8   6      277.93      261.34      8.58 o 
   0  -8   6        3.98        2.96      0.43 o 
   1  -8   6      217.09      197.01      7.75 o 
   2  -8   6       35.91       32.31      2.38 o 
   3  -8   6        0.33        0.55      0.69 o 
  -3  -7   6      135.20      148.28      6.07 o 
  -2  -7   6      195.66      190.05      8.69 o 
  -1  -7   6      236.15      231.85      8.49 o 
   0  -7   6      133.00      128.08      3.29 o 
   1  -7   6      405.95      365.34      9.05 o 
   2  -7   6       10.63        9.11      0.96 o 
   3  -7   6      115.79      113.03      2.97 o 
   4  -7   6        4.04        3.24      1.16 o 
  -4  -6   6        0.66        0.38      0.61 o 
  -3  -6   6      122.22      120.37      9.10 o 
  -2  -6   6       10.81       12.65      0.82 o 
  -1  -6   6      498.51      524.85     21.44 o 
   0  -6   6      159.66      160.26      3.77 o 
   1  -6   6        2.17        1.02      0.30 o 
   2  -6   6      214.47      198.37      7.68 o 
   3  -6   6       21.71       21.17      1.97 o 
   4  -6   6       21.23       19.81      2.19 o 
  -5  -5   6       23.53       26.52      2.62 o 
  -4  -5   6      127.76      128.51      3.93 o 
  -3  -5   6       69.74       67.62      2.39 o 
  -2  -5   6      191.62      194.55      6.18 o 
  -1  -5   6      516.79      525.99     10.72 o 
   0  -5   6       18.19       17.50      0.67 o 
   1  -5   6      297.27      291.34      9.28 o 
   2  -5   6        0.39        0.63      0.38 o 
   3  -5   6       57.69       55.33      3.19 o 
   4  -5   6       72.43       73.40      4.23 o 
  -5  -4   6      430.90      431.52     18.27 o 
  -4  -4   6        1.33        1.51      0.50 o 
  -3  -4   6        1.52        1.27      0.18 o 
  -2  -4   6       74.99       68.29      1.64 o 
  -1  -4   6        1.83        1.29      0.27 o 
   0  -4   6      504.95      489.33      9.84 o 
   1  -4   6       69.91       70.64      2.16 o 
   2  -4   6      357.31      354.69      9.36 o 
   3  -4   6      222.29      219.56      6.76 o 
   4  -4   6      136.46      148.12      7.95 o 
  -5  -3   6       23.79       24.57      1.53 o 
  -4  -3   6      210.63      184.07      8.48 o 
  -3  -3   6      301.53      288.17      5.02 o 
  -2  -3   6       99.43       88.84      4.14 o 
  -1  -3   6      404.38      398.65      7.55 o 
   0  -3   6      265.61      272.27      6.31 o 
   1  -3   6       70.49       68.37      2.81 o 
   2  -3   6       86.89       84.52      2.55 o 
   3  -3   6       10.43        9.41      0.90 o 
   4  -3   6      253.13      275.91      8.82 o 
  -5  -2   6      104.23      109.22      6.97 o 
  -4  -2   6      316.60      307.51      4.83 o 
  -3  -2   6        0.91        0.91      0.23 o 
  -2  -2   6      150.46      143.06      3.21 o 
  -1  -2   6       22.56       20.81      0.85 o 
   0  -2   6      185.22      178.30      4.11 o 
   1  -2   6      796.40      785.08     21.62 o 
   2  -2   6       33.59       32.10      1.44 o 
   3  -2   6      125.81      127.66      3.82 o 
   4  -2   6       80.23       77.40      2.88 o 
  -6  -1   6       47.65       50.80      3.32 o 
  -5  -1   6      241.81      236.73      9.63 o 
  -4  -1   6        1.76        1.76      0.29 o 
  -3  -1   6      234.14      214.37      4.55 o 
  -2  -1   6        1.57        1.05      0.24 o 
  -1  -1   6       26.68       26.41      0.98 o 
   0  -1   6      688.80      663.63     17.16 o 
   1  -1   6        1.50        4.61      1.92 o 
   2  -1   6      318.15      295.01      7.60 o 
   3  -1   6       67.42       68.36      2.64 o 
   4  -1   6       34.99       37.10      2.02 o 
  -6   0   6       98.82       21.50      1.44 o 
  -5   0   6       22.23       21.58      0.78 o 
  -4   0   6       96.99       95.88      1.94 o 
  -3   0   6      228.83      236.95      4.43 o 
  -2   0   6      353.00      348.16      6.58 o 
  -1   0   6      325.83      310.77      7.21 o 
   0   0   6      155.65      156.08      3.74 o 
   1   0   6      390.11      366.09      9.11 o 
   2   0   6      190.64      205.76      5.38 o 
   3   0   6       48.52       44.85      2.50 o 
   4   0   6      139.06      151.91      4.76 o 
  -6   1   6        0.13        0.09      0.25 o 
  -5   1   6      292.91      302.42      6.34 o 
  -4   1   6       83.84       82.43      1.73 o 
  -3   1   6        7.94        7.22      0.46 o 
  -2   1   6      168.07      160.31      3.99 o 
  -1   1   6       13.63       11.97      0.74 o 
   0   1   6      299.28      283.79      6.90 o 
   1   1   6      359.10      342.19     11.18 o 
   2   1   6        9.10        7.42      0.84 o 
   3   1   6      189.10      191.02      5.76 o 
  -6   2   6       93.92       91.96      3.17 o 
  -5   2   6      100.72      103.90      2.91 o 
  -4   2   6       69.68       68.49      1.96 o 
  -3   2   6      299.18      296.66      8.49 o 
  -2   2   6      151.20      146.96      3.63 o 
  -1   2   6       77.96       75.94      2.23 o 
   0   2   6      360.94      336.18     12.21 o 
   1   2   6        0.11        0.17      0.28 o 
   2   2   6      270.14      263.44      6.98 o 
   3   2   6       17.49       17.36      1.62 o 
  -6   3   6        0.22        0.41      0.34 o 
  -5   3   6       31.43       33.15      1.27 o 
  -4   3   6      557.99      585.59     14.17 o 
  -3   3   6       26.27       25.33      0.95 o 
  -2   3   6      229.26      231.18      5.88 o 
  -1   3   6      170.13      168.68      4.38 o 
   0   3   6      209.71      193.76      5.01 o 
   1   3   6       71.39       65.64      2.36 o 
   2   3   6       59.52       59.27      2.60 o 
   3   3   6       76.67       83.07      3.13 o 
  -5   4   6       77.84       79.74      2.10 o 
  -4   4   6        0.47        0.62      0.31 o 
  -3   4   6      173.41      179.59      3.94 o 
  -2   4   6      201.38      187.54      4.93 o 
  -1   4   6       25.38       24.64      1.30 o 
   0   4   6      331.38      324.91      8.61 o 
   1   4   6       36.69       37.63      2.33 o 
   2   4   6        0.61        0.25      0.39 o 
  -5   5   6        1.00        1.03      0.41 o 
  -4   5   6       41.84       42.30      1.45 o 
  -3   5   6      233.26      243.33      5.24 o 
  -2   5   6        2.19        2.15      0.57 o 
  -1   5   6      145.95      135.71      3.97 o 
   0   5   6       31.76       30.37      1.58 o 
   1   5   6       18.75       22.03      1.54 o 
  -5   6   6       27.73       27.94      2.05 o 
  -4   6   6      325.58      320.13     10.94 o 
  -3   6   6        2.71        1.69      0.73 o 
  -2   6   6       65.99       63.26      2.49 o 
  -1   6   6        4.46        3.78      0.75 o 
   0   6   6        0.14        0.61      0.46 o 
  -4   7   6       39.98       40.38      2.27 o 
  -3   7   6      102.54      107.34      4.37 o 
  -2   7   6      117.93      113.98      4.05 o 
  -1   7   6        0.34        0.63      0.50 o 
  -1  -9   7        4.59        2.81      0.54 o 
   0  -9   7      185.27      172.33      4.76 o 
   1  -9   7       26.60       23.45      1.15 o 
   2  -9   7        0.51        0.81      0.80 o 
  -2  -8   7        0.14        0.12      0.21 o 
  -1  -8   7      169.27      160.59      4.87 o 
   0  -8   7       49.35       41.66      1.85 o 
   1  -8   7        0.51        0.28      0.31 o 
   2  -8   7      205.50      185.60      9.88 o 
  -3  -7   7       19.75       18.09      1.71 o 
  -2  -7   7        6.60        7.55      0.92 o 
  -1  -7   7        1.63        2.62      1.46 o 
   0  -7   7       30.26       26.13      1.29 o 
   1  -7   7      628.50      561.88     21.05 o 
   2  -7   7        0.43        0.19      0.25 o 
   3  -7   7       11.29       12.20      0.85 o 
  -4  -6   7        3.44        3.26      0.76 o 
  -3  -6   7       75.17       74.90      2.20 o 
  -2  -6   7      119.42      120.88      8.01 o 
  -1  -6   7        3.10        3.39      0.52 o 
   0  -6   7      428.34      422.12      9.09 o 
   1  -6   7       13.82       13.57      0.73 o 
   2  -6   7       16.46       15.92      1.26 o 
   3  -6   7       67.64       67.67      4.14 o 
  -4  -5   7       67.94       75.84      2.77 o 
  -3  -5   7       77.85       72.41      1.57 o 
  -2  -5   7        3.26        2.82      0.36 o 
  -1  -5   7      267.32      271.82      5.54 o 
   0  -5   7        0.81        0.67      0.27 o 
   1  -5   7       57.07       54.87      2.04 o 
   2  -5   7      390.28      385.68     10.91 o 
   3  -5   7        0.59        0.47      0.54 o 
  -5  -4   7      180.35      187.10      6.22 o 
  -4  -4   7       71.74       45.40     20.48 o 
  -3  -4   7        6.92        6.97      0.71 o 
  -2  -4   7      359.96      355.50      9.07 o 
  -1  -4   7       33.61       34.83      1.10 o 
   0  -4   7       23.27       18.54      1.26 o 
   1  -4   7      721.44      706.05     20.62 o 
   2  -4   7      101.06      101.43      3.26 o 
   3  -4   7       90.56       90.69      3.26 o 
   4  -4   7        0.65        0.99      0.62 o 
  -5  -3   7       58.76       59.91      2.08 o 
  -4  -3   7       35.05       34.48      0.80 o 
  -3  -3   7      427.62      397.32      9.32 o 
  -2  -3   7       32.69       31.21      1.77 o 
  -1  -3   7       61.72       62.74      2.40 o 
   0  -3   7      290.94      276.81      6.85 o 
   1  -3   7      137.37      135.66      3.78 o 
   2  -3   7       87.01       93.39      5.76 o 
   3  -3   7      156.82      173.08      5.90 o 
   4  -3   7        4.26        6.13      1.01 o 
  -5  -2   7        0.25        0.37      0.55 o 
  -4  -2   7      373.75      368.60      7.15 o 
  -3  -2   7       28.26       27.19      1.19 o 
  -2  -2   7        2.06        2.40      0.33 o 
  -1  -2   7      534.54      500.09     12.62 o 
   0  -2   7        8.58        7.56      0.73 o 
   1  -2   7      115.69      109.81      3.17 o 
   2  -2   7       40.59       43.14      1.90 o 
   3  -2   7        0.34        0.34      0.41 o 
  -5  -1   7      177.54      168.92      3.29 o 
  -4  -1   7       70.74       70.94      1.73 o 
  -3  -1   7        1.58        1.59      0.32 o 
  -2  -1   7      185.92      177.58      3.42 o 
  -1  -1   7        0.15        0.28      0.28 o 
   0  -1   7      285.31      266.54      7.14 o 
   1  -1   7      187.34      180.51      4.84 o 
   2  -1   7        0.51        0.45      0.39 o 
   3  -1   7      210.21      214.93      6.85 o 
  -6   0   7       50.53       58.66      3.27 o 
  -5   0   7        5.58        5.63      0.43 o 
  -4   0   7       15.65       13.97      0.77 o 
  -3   0   7     1277.77     1295.76     32.73 o 
  -2   0   7        9.84       11.90      0.80 o 
  -1   0   7       27.87       29.45      1.25 o 
   0   0   7       48.82       45.61      1.73 o 
   1   0   7       11.32       11.72      0.97 o 
   2   0   7      226.50      233.36      6.88 o 
   3   0   7        0.25        0.72      0.66 o 
  -6   1   7       34.24       33.94      1.57 o 
  -5   1   7        1.41        1.37      0.34 o 
  -4   1   7      231.60      237.01      4.94 o 
  -3   1   7       19.18       17.45      0.80 o 
  -2   1   7      169.21      169.16      4.34 o 
  -1   1   7       57.22       53.59      1.85 o 
   0   1   7       53.41       51.86      1.85 o 
   1   1   7      380.02      382.08     10.37 o 
   2   1   7       29.86       29.44      1.51 o 
   3   1   7        0.61        0.33      0.46 o 
  -6   2   7        0.33        0.35      0.43 o 
  -5   2   7      160.88      170.96      3.71 o 
  -4   2   7        0.11        0.00      0.15 o 
  -3   2   7       74.86       72.87      2.21 o 
  -2   2   7      386.25      391.11     10.30 o 
  -1   2   7        3.05        3.71      0.64 o 
   0   2   7      156.64      162.69      4.47 o 
   1   2   7        1.62        1.55      0.51 o 
   2   2   7        4.64        3.00      0.99 o 
  -5   3   7       16.43       17.76      0.88 o 
  -4   3   7       35.38       34.86      1.22 o 
  -3   3   7      182.75      181.91      3.97 o 
  -2   3   7       82.96       87.90      2.83 o 
  -1   3   7      357.22      355.66      9.72 o 
   0   3   7       52.49       55.86      2.18 o 
   1   3   7       30.35       29.26      1.57 o 
   2   3   7      300.28      325.20      9.51 o 
  -5   4   7        0.19       -0.02      0.23 o 
  -4   4   7      119.94      124.06      2.97 o 
  -3   4   7       12.70       13.99      0.84 o 
  -2   4   7       98.10       96.82      3.12 o 
  -1   4   7      109.78      113.63      3.95 o 
   0   4   7       63.22       61.97      2.68 o 
   1   4   7      116.83      122.02      5.69 o 
  -5   5   7       42.10       42.21      1.63 o 
  -4   5   7        0.81        1.06      0.44 o 
  -3   5   7      185.74      187.60      5.67 o 
  -2   5   7        6.15        6.13      0.89 o 
  -1   5   7        2.32        2.60      0.69 o 
   0   5   7      267.98      275.07      8.14 o 
  -4   6   7      195.30      197.70      4.97 o 
  -3   6   7       88.30       90.68      3.54 o 
  -2   6   7        0.66        0.50      0.50 o 
  -1   6   7       81.89       80.52      3.56 o 
   0  -9   8        0.13        0.93      1.08 o 
  -2  -8   8       90.15       88.82      3.05 o 
  -1  -8   8        0.57        0.42      0.39 o 
   0  -8   8      149.54      140.04      4.32 o 
   1  -8   8        2.54        1.58      1.04 o 
   2  -8   8       22.62       19.47      1.29 o 
  -3  -7   8      103.81      111.78      5.18 o 
  -2  -7   8      122.17      118.02      8.18 o 
  -1  -7   8       34.93       32.76      1.81 o 
   0  -7   8       85.01       74.25      2.49 o 
   1  -7   8      128.46      117.70      3.73 o 
   2  -7   8      114.55      113.62      7.37 o 
  -4  -6   8       55.53       56.10      3.39 o 
  -3  -6   8       10.18        9.87      0.95 o 
  -2  -6   8      303.37      282.77      7.43 o 
  -1  -6   8        0.78        0.66      0.31 o 
   0  -6   8        0.18        0.16      0.23 o 
   1  -6   8      166.09      154.04      3.61 o 
   2  -6   8        3.70        3.39      0.78 o 
  -4  -5   8        0.09        0.17      0.49 o 
  -3  -5   8      224.05      211.79      7.78 o 
  -2  -5   8       81.82       79.44      4.46 o 
  -1  -5   8       13.30       13.55      0.74 o 
   0  -5   8       44.20       43.14      1.49 o 
   1  -5   8       35.13       32.58      1.66 o 
   2  -5   8      218.62      213.35      6.54 o 
   3  -5   8       79.44       79.91      3.65 o 
  -4  -4   8       72.96       70.66      3.60 o 
  -3  -4   8       43.50       44.78      1.41 o 
  -2  -4   8       43.38       40.74      1.30 o 
  -1  -4   8      152.77      146.76      3.93 o 
   0  -4   8       23.42       24.34      1.34 o 
   1  -4   8      276.14      268.65     15.09 o 
   2  -4   8      122.38      130.02      4.39 o 
   3  -4   8       28.84       28.98      1.97 o 
  -5  -3   8       39.91       40.02      2.80 o 
  -4  -3   8       81.04       76.70      2.22 o 
  -3  -3   8       31.42       29.63      1.14 o 
  -2  -3   8      365.70      370.33      7.70 o 
  -1  -3   8       23.66       23.67      0.96 o 
   0  -3   8       97.48       90.60      3.08 o 
   1  -3   8        0.83        0.52      0.42 o 
   2  -3   8       18.83       19.40      1.42 o 
   3  -3   8      279.30      305.09      9.72 o 
  -5  -2   8       13.13       13.43      1.63 o 
  -4  -2   8        4.52        3.75      0.43 o 
  -3  -2   8      211.29      213.77      4.62 o 
  -2  -2   8        5.78        4.91      0.53 o 
  -1  -2   8      157.01      155.65      4.46 o 
   0  -2   8      204.58      203.46      5.51 o 
   1  -2   8       18.37       18.23      1.26 o 
   2  -2   8      149.36      153.46      4.98 o 
   3  -2   8       13.49       13.74      1.42 o 
  -5  -1   8        6.21        5.42      0.55 o 
  -4  -1   8      102.92      103.88      2.30 o 
  -3  -1   8       10.19       10.14      0.63 o 
  -2  -1   8      146.41      152.65      3.31 o 
  -1  -1   8      192.24      190.16      5.04 o 
   0  -1   8       23.16       22.73      1.27 o 
   1  -1   8      240.69      235.08      6.64 o 
   2  -1   8       26.47       26.51      1.62 o 
   3  -1   8        2.15        1.68      0.67 o 
  -5   0   8       29.47       32.73      1.09 o 
  -4   0   8       28.12       27.62      1.11 o 
  -3   0   8      443.72      439.19      9.77 o 
  -2   0   8      272.37      272.76      7.16 o 
  -1   0   8       92.12       87.01      2.73 o 
   0   0   8      114.43      108.47      3.54 o 
   1   0   8        1.13        1.65      0.57 o 
   2   0   8        1.39        0.86      0.52 o 
  -5   1   8        2.63        2.71      0.54 o 
  -4   1   8        8.11        9.10      0.72 o 
  -3   1   8      140.14      140.21      3.18 o 
  -2   1   8        8.82        9.39      0.93 o 
  -1   1   8      371.34      378.58     10.30 o 
   0   1   8       26.22       25.54      1.47 o 
   1   1   8        0.09        1.27      1.22 o 
   2   1   8       81.36       86.79      5.21 o 
  -5   2   8        3.61        2.94      0.58 o 
  -4   2   8       44.55       46.92      1.63 o 
  -3   2   8       34.39       34.33      1.31 o 
  -2   2   8      226.56      225.75      6.34 o 
  -1   2   8      182.70      190.84      5.50 o 
   0   2   8       21.84       21.83      1.37 o 
   1   2   8       92.27       92.84      3.31 o 
   2   2   8       18.35       19.69      1.45 o 
  -5   3   8      103.03      106.07      3.10 o 
  -4   3   8       15.62       18.33      1.09 o 
  -3   3   8      169.04      170.49      4.01 o 
  -2   3   8       92.89       92.20      3.21 o 
  -1   3   8       11.29       11.92      1.16 o 
   0   3   8       53.00       55.68      2.45 o 
   1   3   8        0.73        1.04      0.64 o 
  -5   4   8        6.63        4.95      0.66 o 
  -4   4   8       49.36       52.06      1.95 o 
  -3   4   8       14.92       11.89      2.49 o 
  -2   4   8        0.41        0.33      0.43 o 
  -1   4   8      263.82      264.81      7.97 o 
   0   4   8        2.61        1.49      0.85 o 
  -4   5   8       27.85       29.68      1.45 o 
  -3   5   8        0.11       -0.01      0.31 o 
  -2   5   8      145.13      156.26      5.28 o 
  -1   5   8        5.74        5.36      1.09 o 
  -1  -8   9        3.94        1.73      0.64 o 
   0  -8   9        0.67        1.97      0.96 o 
  -2  -7   9       25.15       24.65      1.56 o 
  -1  -7   9       10.55        9.89      0.78 o 
   0  -7   9      268.70      253.57      6.27 o 
   1  -7   9        6.58        5.56      0.75 o 
  -3  -6   9       72.27       72.26      3.35 o 
  -2  -6   9       53.03       51.15      1.83 o 
  -1  -6   9      183.47      179.07      4.34 o 
   0  -6   9       11.48       11.37      0.92 o 
   1  -6   9       17.11       15.68      0.99 o 
   2  -6   9        5.77        4.81      1.31 o 
  -4  -5   9        1.72        1.74      0.91 o 
  -3  -5   9       23.47       24.19      1.05 o 
  -2  -5   9      323.02      331.50      7.54 o 
  -1  -5   9        0.15        0.28      0.33 o 
   0  -5   9       44.93       43.60      1.56 o 
   1  -5   9       46.46       46.53      2.60 o 
   2  -5   9        1.76        2.24      0.78 o 
  -4  -4   9       22.79       23.04      0.99 o 
  -3  -4   9      180.01      187.83      4.47 o 
  -2  -4   9        0.11        0.05      0.20 o 
  -1  -4   9       27.19       28.58      1.21 o 
   0  -4   9      192.33      200.27      5.95 o 
   1  -4   9       44.76       42.63      2.11 o 
   2  -4   9      105.13      110.30      4.27 o 
  -4  -3   9      120.78      113.82      2.83 o 
  -3  -3   9        0.92        1.10      0.41 o 
  -2  -3   9      163.60      168.23      3.98 o 
  -1  -3   9      182.23      185.12      4.23 o 
   0  -3   9       68.30       65.28      2.53 o 
   1  -3   9       54.97       59.29      2.59 o 
   2  -3   9       19.14       21.43      1.69 o 
  -5  -2   9      135.65      163.90      8.75 o 
  -4  -2   9        0.14        0.17      0.23 o 
  -3  -2   9        5.54        4.96      0.57 o 
  -2  -2   9      143.69      146.01      3.73 o 
  -1  -2   9       18.86       21.09      1.36 o 
   0  -2   9      153.48      153.17      4.69 o 
   1  -2   9        9.78       10.16      1.12 o 
   2  -2   9        3.02        2.73      0.83 o 
  -5  -1   9        0.34        0.30      0.30 o 
  -4  -1   9        1.49        2.07      0.46 o 
  -3  -1   9       41.29       42.78      1.44 o 
  -2  -1   9        2.57        2.37      0.84 o 
  -1  -1   9      393.03      391.85     10.99 o 
   0  -1   9       29.53       30.49      1.72 o 
   1  -1   9        0.08        0.25      0.42 o 
   2  -1   9       82.79       91.85      3.73 o 
  -5   0   9        0.20        0.13      0.24 o 
  -4   0   9      245.78      251.21      6.25 o 
  -3   0   9       16.77       16.89      1.06 o 
  -2   0   9       48.59       47.34      1.97 o 
  -1   0   9        9.98       11.46      1.23 o 
   0   0   9       39.69       42.30      2.03 o 
   1   0   9      113.66      118.22      5.85 o 
   2   0   9       49.41       52.11      2.55 o 
  -5   1   9       29.14       30.95      1.40 o 
  -4   1   9       40.12       40.16      1.48 o 
  -3   1   9       76.87       82.85      2.40 o 
  -2   1   9       21.57       21.85      1.45 o 
  -1   1   9        2.65        2.80      0.67 o 
   0   1   9      321.82      350.80     10.46 o 
   1   1   9        5.26        5.59      0.96 o 
  -5   2   9        0.06        0.26      0.34 o 
  -4   2   9       11.72       13.99      1.04 o 
  -3   2   9        1.36        1.46      0.45 o 
  -2   2   9        5.60        5.09      1.93 o 
  -1   2   9      225.41      247.58      7.53 o 
   0   2   9        0.86        0.68      0.52 o 
   1   2   9       35.97       38.13      2.16 o 
  -4   3   9       22.16       21.34      1.34 o 
  -3   3   9        3.85        3.36      0.60 o 
  -2   3   9      169.71      184.02      5.88 o 
  -1   3   9       36.29       38.82      2.19 o 
   0   3   9        0.13       -0.06      0.36 o 
  -3   4   9       38.31       40.49      2.34 o 
  -2   4   9        3.51        3.96      0.93 o 
  -1   4   9      115.87      133.17      5.42 o 
  -1  -7  10       24.75       23.80      1.36 o 
   0  -7  10      154.12      151.94      4.38 o 
  -2  -6  10        5.25        4.43      0.63 o 
  -1  -6  10       67.54       71.57      2.44 o 
   0  -6  10       62.22       64.32      2.26 o 
   1  -6  10        8.64        6.77      1.31 o 
  -3  -5  10        0.54        1.01      0.36 o 
  -2  -5  10       65.85       67.39      2.16 o 
  -1  -5  10       58.28       60.52      2.02 o 
   0  -5  10        6.28        5.22      0.85 o 
   1  -5  10      158.75      168.08      5.93 o 
  -4  -4  10        2.15        1.37      0.53 o 
  -3  -4  10       14.56       16.07      1.00 o 
  -2  -4  10       18.96       19.93      1.14 o 
  -1  -4  10        4.81        4.53      0.72 o 
   0  -4  10      306.14      333.67     10.49 o 
   1  -4  10       40.74       42.76      2.65 o 
  -4  -3  10       39.07       40.61      1.65 o 
  -3  -3  10       78.68       76.27      2.35 o 
  -2  -3  10        0.94        0.43      0.33 o 
  -1  -3  10      133.11      137.77      3.62 o 
   0  -3  10        2.51        2.38      1.07 o 
   1  -3  10        2.66        2.51      0.82 o 
  -4  -2  10       40.14       42.03      1.53 o 
  -3  -2  10       15.34       14.63      0.92 o 
  -2  -2  10      121.73      126.28      3.66 o 
  -1  -2  10       68.65       69.66      4.04 o 
   0  -2  10        6.22        5.96      0.99 o 
   1  -2  10       72.84       78.81      3.33 o 
  -4  -1  10       58.81       60.75      1.99 o 
  -3  -1  10       38.15       43.02      1.64 o 
  -2  -1  10       40.03       43.16      1.79 o 
  -1  -1  10        7.18        7.22      1.13 o 
   0  -1  10      214.18      228.77      7.22 o 
   1  -1  10        5.92        5.80      1.03 o 
  -4   0  10      184.65      189.90      5.54 o 
  -3   0  10        7.97        6.42      0.73 o 
  -2   0  10       47.25       48.69      2.26 o 
  -1   0  10       82.43       92.62      3.84 o 
   0   0  10        0.97        1.52      0.68 o 
   1   0  10       29.63       33.85      2.20 o 
  -4   1  10       24.11       28.08      1.75 o 
  -3   1  10        3.38        3.32      0.67 o 
  -2   1  10       73.38       76.31      3.09 o 
  -1   1  10        0.07        0.03      0.33 o 
   0   1  10       44.03       47.79      2.51 o 
  -4   2  10        0.05       -0.02      0.25 o 
  -3   2  10       74.15       80.13      4.26 o 
  -2   2  10        2.42        1.68      0.73 o 
  -1   2  10       36.51       41.60      2.31 o 
  -3   3  10       20.30       21.85      1.34 o 
  -2   3  10        0.09        0.28      0.56 o 
  -2  -5  11        5.46        2.80      0.84 o 
  -1  -5  11       29.15       30.78      1.55 o 
  -2  -4  11       21.08       22.63      1.26 o 
  -1  -4  11       15.65       14.91      1.29 o 
   0  -4  11       60.96       65.96      3.29 o 
  -3  -3  11       81.14       86.13      2.61 o 
  -2  -3  11       30.34       33.54      1.71 o 
  -1  -3  11        6.79        6.06      0.89 o 
   0  -3  11       35.84       40.51      2.38 o 
  -3  -2  11        0.40        0.49      0.41 o 
  -2  -2  11        1.59        1.76      0.65 o 
  -1  -2  11      114.26      127.08      4.64 o 
   0  -2  11        6.20        5.49      1.22 o 
  -3  -1  11        0.67        0.69      0.43 o 
  -2  -1  11       85.14       88.94      2.83 o 
  -1  -1  11        0.35        0.56      0.55 o 
  -3   0  11       53.41       61.11      2.34 o 
  -2   0  11       34.30       37.51      2.23 o 
  -1   0  11        6.27        6.71      1.10 o 
                                                 
